# Supplementary material for: Tetra­hedral zinc in tetra­kis­(1-methyl-1H-imidazole-κN 3)zinc bis­(tetra­fluorido­borate)
Source: Acta Crystallogr Sect E Struct Rep Online. 2011 Dec 23;68(Pt 1):m90. doi: 10.1107/S1600536811054821 (PMC3254349; doi:10.1107/S1600536811054821)
Supplement: Supplementary file 1 [file e-68-00m90-sup1.cif]

##############################################################################
#                                                                            #
# This CIF contains the data in a paper accepted for publication in          #
# Acta Crystallographica Section E. It conforms to the requirements of       #
# Notes for Authors for Acta Crystallographica Section E, and has been       #
# peer reviewed under the auspices of the IUCr Commission on Journals.       #
#                                                                            #
# Full details of the Crystallographic Information File format               #
# are given in the paper "The Crystallographic Information File (CIF):       #
# a New Standard Archive File for Crystallography" by S. R. Hall, F. H.      #
# Allen and I. D. Brown [Acta Cryst. (1991), A47, 655-685].                  #
#                                                                            #
# The current version of the core CIF dictionary is obtainable from          #
# ftp://ftp.iucr.org/pub/cif_core.dic.                                       #
#                                                                            #
# Software is freely available for graphical display of the structure(s)     #
# in this CIF. For information consult the CIF software page                 #
# http://www.iucr.org/resources/cif/software.                                #
#                                                                            #
# This file may be used for bona fide research purposes within the           #
# scientific community so long as proper attribution is given to the journal # 
# article from which it was obtained.                                        #
#                                                                            #
##############################################################################
data_I
_audit_creation_method     SHELXL-97
_chemical_name_systematic
;
tetrakis(1-methyl-1<i>H</i>-imidazole-\k<i>N</i>^3^)zinc
bis(tetrafluoridoborate)
;
_chemical_name_common     ?
_chemical_formula_moiety     'C16 H24 N8 Zn 2+, 2(B F4 -)'
_chemical_formula_sum     'C16 H24 B2 F8 N8 Zn'
_chemical_formula_iupac     '[Zn (C4 H6 N2)4] (B F4)2'
_chemical_formula_weight     567.42
_chemical_melting_point     ?
_symmetry_cell_setting     orthorhombic
_symmetry_space_group_name_H-M     'P 21 21 21'
_symmetry_space_group_name_Hall     'P 2ac 2ab'
loop_
    _symmetry_equiv_pos_as_xyz
    'x, y, z'
    '-x+1/2, -y, z+1/2'
    'x+1/2, -y+1/2, -z'
    '-x, y+1/2, -z+1/2'
_cell_length_a     7.2570(10)
_cell_length_b     16.0230(10)
_cell_length_c     21.040(2)
_cell_angle_alpha     90.00
_cell_angle_beta     90.00
_cell_angle_gamma     90.00
_cell_volume     2446.5(4)
_cell_formula_units_Z     4
_cell_measurement_reflns_used     17949
_cell_measurement_theta_min     2
_cell_measurement_theta_max     25
_cell_measurement_temperature     173(2)
_exptl_crystal_description     block
_exptl_crystal_colour     colourless
_exptl_crystal_size_max     0.30
_exptl_crystal_size_mid     0.30
_exptl_crystal_size_min     0.20
_exptl_crystal_density_diffrn     1.541
_exptl_crystal_density_meas     ?
_exptl_crystal_density_method     'not measured'
_exptl_crystal_F_000     1152
_exptl_absorpt_coefficient_mu     1.086
_exptl_absorpt_correction_type     multi-scan
_exptl_absorpt_process_details     '(SADABS; Sheldrick, 1996)'
_exptl_absorpt_correction_T_min     0.7365
_exptl_absorpt_correction_T_max     0.8121
_exptl_special_details     ?
_diffrn_ambient_temperature     173(2)
_diffrn_radiation_type     MoK\a
_diffrn_radiation_wavelength     0.71073
_diffrn_radiation_source     'fine-focus sealed tube'
_diffrn_radiation_monochromator     graphite
_diffrn_measurement_device_type     'Nonius KappaCCD'
_diffrn_measurement_method     \f-scan
_diffrn_detector_area_resol_mean     ?
_diffrn_reflns_number     17949
_diffrn_reflns_av_R_equivalents     0.0244
_diffrn_reflns_av_sigmaI/netI     0.0309
_diffrn_reflns_theta_min     2.54
_diffrn_reflns_theta_max     25.05
_diffrn_reflns_theta_full     25.05
_diffrn_measured_fraction_theta_max     0.979
_diffrn_measured_fraction_theta_full     0.979
_diffrn_reflns_limit_h_min     -8
_diffrn_reflns_limit_h_max     8
_diffrn_reflns_limit_k_min     -19
_diffrn_reflns_limit_k_max     19
_diffrn_reflns_limit_l_min     -25
_diffrn_reflns_limit_l_max     19
_diffrn_standards_number     ?
_diffrn_standards_interval_count     ?
_diffrn_standards_interval_time     ?
_diffrn_standards_decay_%     ?
_refine_special_details
;
Refinement of <i>F</i>^2^ against ALL reflections. The weighted <i>R</i>-factor
<i>wR</i> and goodness of fit <i>S</i> are based on <i>F</i>^2^, conventional
<i>R</i>-factors <i>R</i> are based on <i>F</i>, with <i>F</i> set to zero for
negative <i>F</i>^2^. The threshold expression of <i>F</i>^2^ >
\s(<i>F</i>^2^) is used only for calculating <i>R</i>-factors(gt) <i>etc</i>.
and is not relevant to the choice of reflections for refinement.
<i>R</i>-factors based on <i>F</i>^2^ are statistically about twice as large
as those based on <i>F</i>, and <i>R</i>- factors based on ALL data will be
even larger.
;
_reflns_number_total     4184
_reflns_number_gt     3782
_reflns_threshold_expression     I>2sigma(I)
_refine_ls_structure_factor_coef     Fsqd
_refine_ls_matrix_type     full
_refine_ls_R_factor_all     0.0335
_refine_ls_R_factor_gt     0.0267
_refine_ls_wR_factor_gt     0.0643
_refine_ls_wR_factor_ref     0.0683
_refine_ls_goodness_of_fit_ref     1.077
_refine_ls_restrained_S_all     1.077
_refine_ls_number_reflns     4184
_refine_ls_number_parameters     320
_refine_ls_number_restraints     0
_refine_ls_hydrogen_treatment     constr
_refine_ls_weighting_scheme     calc
_refine_ls_weighting_details
         'calc w=1/[\s^2^(Fo^2^)+(0.0283P)^2^+0.9793P] where P=(Fo^2^+2Fc^2^)/3'
_atom_sites_solution_hydrogens     geom
_atom_sites_solution_primary     direct
_atom_sites_solution_secondary     difmap
_refine_ls_shift/su_max     0.002
_refine_ls_shift/su_mean     0.000
_refine_diff_density_max     0.293
_refine_diff_density_min     -0.223
_refine_ls_extinction_method     none
_refine_ls_extinction_coef     ?
_refine_ls_abs_structure_details     'Flack (1983), 1690 Friedel pairs'
_refine_ls_abs_structure_Flack     0.038(11)
loop_
    _atom_type_symbol
    _atom_type_description
    _atom_type_scat_dispersion_real
    _atom_type_scat_dispersion_imag
    _atom_type_scat_source
    'C' 'C' 0.0033 0.0016
                         'International Tables Vol C Tables 4.2.6.8 and 6.1.1.4'
    'H' 'H' 0.0000 0.0000
                         'International Tables Vol C Tables 4.2.6.8 and 6.1.1.4'
    'B' 'B' 0.0013 0.0007
                         'International Tables Vol C Tables 4.2.6.8 and 6.1.1.4'
    'N' 'N' 0.0061 0.0033
                         'International Tables Vol C Tables 4.2.6.8 and 6.1.1.4'
    'F' 'F' 0.0171 0.0103
                         'International Tables Vol C Tables 4.2.6.8 and 6.1.1.4'
    'Zn' 'Zn' 0.2839 1.4301
                         'International Tables Vol C Tables 4.2.6.8 and 6.1.1.4'
_computing_data_collection     'COLLECT (Nonius, 2002)'
_computing_cell_refinement     'DIRAX (Duisenberg 1992)'
_computing_data_reduction     'COLLECT/EVAL (Nonius, 2002)'
_computing_structure_solution     'SHELXS97 (Sheldrick, 2008)'
_computing_structure_refinement     'SHELXL97 (Sheldrick, 2008)'
_computing_molecular_graphics     'SHELXTL (Sheldrick, 2008)'
_computing_publication_material     'SHELXTL (Sheldrick, 2008)'
loop_
    _atom_site_type_symbol
    _atom_site_label
    _atom_site_fract_x
    _atom_site_fract_y
    _atom_site_fract_z
    _atom_site_U_iso_or_equiv
    _atom_site_adp_type
    _atom_site_calc_flag
    _atom_site_refinement_flags
    _atom_site_occupancy
    _atom_site_symmetry_multiplicity
    _atom_site_disorder_assembly
    _atom_site_disorder_group
    Zn Zn1 0.74735(4) 0.106549(16) 0.211095(12) 0.02792(9) Uani d . 1 1 . .
    N N11 1.0279(3) 0.18745(14) 0.36966(11) 0.0349(5) Uani d . 1 1 . .
    C C12 0.9127(4) 0.13756(17) 0.33848(13) 0.0333(6) Uani d . 1 1 . .
    H H12A 0.8408 0.0951 0.3579 0.040 Uiso calc R 1 1 . .
    N N13 0.9111(3) 0.15463(13) 0.27699(10) 0.0293(5) Uani d . 1 1 . .
    C C14 1.0326(4) 0.21893(16) 0.26899(14) 0.0331(6) Uani d . 1 1 . .
    H H14A 1.0620 0.2448 0.2297 0.040 Uiso calc R 1 1 . .
    C C15 1.1040(4) 0.23962(18) 0.32598(15) 0.0380(7) Uani d . 1 1 . .
    H H15A 1.1911 0.2826 0.3341 0.046 Uiso calc R 1 1 . .
    C C16 1.0587(5) 0.1890(2) 0.43885(14) 0.0521(9) Uani d . 1 1 . .
    H H16A 1.0325 0.1337 0.4566 0.078 Uiso calc R 1 1 . .
    H H16B 0.9769 0.2303 0.4584 0.078 Uiso calc R 1 1 . .
    H H16C 1.1872 0.2038 0.4476 0.078 Uiso calc R 1 1 . .
    N N21 0.5616(4) 0.28245(15) 0.08385(11) 0.0407(6) Uani d . 1 1 . .
    C C22 0.6664(4) 0.22009(18) 0.10313(14) 0.0389(7) Uani d . 1 1 . .
    H H22A 0.7591 0.1946 0.0778 0.047 Uiso calc R 1 1 . .
    N N23 0.6270(3) 0.19746(14) 0.16175(10) 0.0312(5) Uani d . 1 1 . .
    C C24 0.4888(5) 0.2490(2) 0.18037(15) 0.0498(8) Uani d . 1 1 . .
    H H24A 0.4300 0.2477 0.2207 0.060 Uiso calc R 1 1 . .
    C C25 0.4481(5) 0.3018(2) 0.13331(17) 0.0565(9) Uani d . 1 1 . .
    H H25A 0.3575 0.3445 0.1341 0.068 Uiso calc R 1 1 . .
    C C26 0.5728(6) 0.3243(2) 0.02215(17) 0.0655(11) Uani d . 1 1 . .
    H H26A 0.5991 0.2830 -0.0110 0.098 Uiso calc R 1 1 . .
    H H26B 0.6716 0.3660 0.0232 0.098 Uiso calc R 1 1 . .
    H H26C 0.4553 0.3519 0.0130 0.098 Uiso calc R 1 1 . .
    N N31 0.9945(3) -0.02052(14) 0.06370(11) 0.0338(5) Uani d . 1 1 . .
    C C32 0.8538(4) -0.00141(17) 0.10051(13) 0.0337(6) Uani d . 1 1 . .
    H H32A 0.7312 -0.0201 0.0934 0.040 Uiso calc R 1 1 . .
    N N33 0.9037(3) 0.04690(13) 0.14854(10) 0.0307(5) Uani d . 1 1 . .
    C C34 1.0903(4) 0.05768(18) 0.14078(14) 0.0370(7) Uani d . 1 1 . .
    H H34A 1.1679 0.0894 0.1680 0.044 Uiso calc R 1 1 . .
    C C35 1.1459(4) 0.01614(19) 0.08845(14) 0.0404(7) Uani d . 1 1 . .
    H H35A 1.2678 0.0132 0.0722 0.048 Uiso calc R 1 1 . .
    C C36 0.9860(5) -0.0720(2) 0.00624(14) 0.0504(9) Uani d . 1 1 . .
    H H36A 0.8635 -0.0974 0.0027 0.076 Uiso calc R 1 1 . .
    H H36B 1.0795 -0.1161 0.0087 0.076 Uiso calc R 1 1 . .
    H H36C 1.0094 -0.0371 -0.0311 0.076 Uiso calc R 1 1 . .
    N N41 0.3159(3) -0.03724(13) 0.27391(11) 0.0325(5) Uani d . 1 1 . .
    C C42 0.4558(4) -0.02174(16) 0.23532(13) 0.0343(6) Uani d . 1 1 . .
    H H42A 0.4859 -0.0540 0.1989 0.041 Uiso calc R 1 1 . .
    N N43 0.5474(3) 0.04449(13) 0.25430(10) 0.0305(5) Uani d . 1 1 . .
    C C44 0.4575(4) 0.07224(17) 0.30800(13) 0.0365(7) Uani d . 1 1 . .
    H H44A 0.4918 0.1196 0.3325 0.044 Uiso calc R 1 1 . .
    C C45 0.3142(4) 0.02213(17) 0.32034(14) 0.0358(7) Uani d . 1 1 . .
    H H45A 0.2290 0.0269 0.3544 0.043 Uiso calc R 1 1 . .
    C C46 0.1797(5) -0.1034(2) 0.26619(17) 0.0515(8) Uani d . 1 1 . .
    H H46A 0.2137 -0.1385 0.2299 0.077 Uiso calc R 1 1 . .
    H H46B 0.0582 -0.0786 0.2587 0.077 Uiso calc R 1 1 . .
    H H46C 0.1757 -0.1375 0.3048 0.077 Uiso calc R 1 1 . .
    B B1 0.5668(5) 0.29807(19) 0.39058(15) 0.0315(7) Uani d . 1 1 . .
    F F11 0.4370(3) 0.35592(14) 0.40508(12) 0.0798(7) Uani d . 1 1 . .
    F F12 0.7350(3) 0.32732(13) 0.40642(11) 0.0793(6) Uani d . 1 1 . .
    F F13 0.5591(3) 0.28377(13) 0.32566(8) 0.0665(6) Uani d . 1 1 . .
    F F14 0.5315(4) 0.22546(12) 0.42041(9) 0.0711(7) Uani d . 1 1 . .
    B B2 0.4462(5) 0.5760(2) 0.55754(18) 0.0425(8) Uani d . 1 1 . .
    F F21 0.3564(6) 0.5904(2) 0.50432(16) 0.1491(16) Uani d . 1 1 . .
    F F22 0.3308(4) 0.54048(14) 0.60095(16) 0.1142(12) Uani d . 1 1 . .
    F F23 0.5926(4) 0.52453(16) 0.54884(12) 0.0815(7) Uani d . 1 1 . .
    F F24 0.5047(4) 0.65008(14) 0.58165(13) 0.0866(8) Uani d . 1 1 . .
loop_
    _atom_site_aniso_label
    _atom_site_aniso_U_11
    _atom_site_aniso_U_22
    _atom_site_aniso_U_33
    _atom_site_aniso_U_12
    _atom_site_aniso_U_13
    _atom_site_aniso_U_23
    Zn1 0.02814(15) 0.02826(14) 0.02736(14) -0.00132(17) 0.00093(17)
                                                                    -0.00254(11)
    N11 0.0360(13) 0.0347(12) 0.0339(12) 0.0090(11) -0.0098(11) -0.0097(11)
    C12 0.0330(15) 0.0307(13) 0.0362(15) 0.0035(13) -0.0003(12) -0.0038(12)
    N13 0.0317(12) 0.0280(11) 0.0281(13) 0.0022(10) -0.0018(9) -0.0032(9)
    C14 0.0300(15) 0.0285(13) 0.0407(16) -0.0015(12) -0.0010(12) -0.0005(12)
    C15 0.0318(15) 0.0311(14) 0.0510(18) 0.0002(13) -0.0101(14) -0.0039(14)
    C16 0.065(2) 0.057(2) 0.0345(17) 0.0133(19) -0.0171(16) -0.0096(15)
    N21 0.0469(15) 0.0389(14) 0.0362(14) -0.0066(13) -0.0142(12) 0.0034(11)
    C22 0.0433(16) 0.0365(15) 0.0369(16) 0.0026(14) 0.0046(14) 0.0037(13)
    N23 0.0314(13) 0.0344(12) 0.0277(12) 0.0015(11) 0.0004(10) 0.0000(10)
    C24 0.0482(19) 0.066(2) 0.0353(16) 0.0203(18) 0.0006(15) -0.0016(16)
    C25 0.059(2) 0.058(2) 0.053(2) 0.0250(18) -0.0099(18) -0.0019(18)
    C26 0.080(3) 0.065(2) 0.052(2) -0.012(2) -0.019(2) 0.0273(19)
    N31 0.0410(14) 0.0300(11) 0.0305(12) 0.0088(11) -0.0007(11) -0.0019(10)
    C32 0.0363(15) 0.0315(14) 0.0333(15) 0.0013(13) 0.0002(12) -0.0043(12)
    N33 0.0332(13) 0.0298(11) 0.0292(12) 0.0011(10) 0.0003(10) -0.0035(10)
    C34 0.0325(16) 0.0382(16) 0.0402(16) -0.0008(13) -0.0006(13) -0.0061(13)
    C35 0.0348(16) 0.0446(17) 0.0418(17) 0.0084(15) 0.0033(14) -0.0020(14)
    C36 0.068(2) 0.0482(18) 0.0348(16) 0.0147(17) -0.0050(16) -0.0144(14)
    N41 0.0318(13) 0.0259(11) 0.0398(14) -0.0037(9) 0.0071(9) 0.0009(10)
    C42 0.0392(17) 0.0290(14) 0.0347(14) -0.0028(13) 0.0059(13) -0.0036(12)
    N43 0.0321(13) 0.0270(11) 0.0323(12) -0.0026(11) 0.0022(10) -0.0018(9)
    C44 0.0406(17) 0.0319(14) 0.0371(16) -0.0011(13) 0.0063(13) -0.0104(12)
    C45 0.0328(16) 0.0367(15) 0.0380(15) 0.0040(12) 0.0080(12) -0.0025(13)
    C46 0.0502(19) 0.0400(17) 0.064(2) -0.0149(15) 0.0116(16) -0.0043(16)
    B1 0.0349(18) 0.0275(15) 0.0321(17) 0.0002(15) -0.0037(14) 0.0007(13)
    F11 0.0721(15) 0.0666(13) 0.1008(18) 0.0343(13) -0.0033(13) -0.0135(13)
    F12 0.0497(12) 0.0719(12) 0.1162(18) -0.0095(13) -0.0260(15) -0.0203(12)
    F13 0.0923(16) 0.0784(14) 0.0290(10) -0.0241(13) 0.0019(10) 0.0042(9)
    F14 0.129(2) 0.0406(10) 0.0436(11) -0.0129(12) 0.0012(12) 0.0122(9)
    B2 0.037(2) 0.0398(19) 0.050(2) -0.0009(17) -0.0064(17) 0.0080(16)
    F21 0.208(4) 0.119(2) 0.120(3) 0.002(2) -0.118(3) 0.021(2)
    F22 0.105(2) 0.0549(14) 0.182(3) 0.0142(14) 0.076(2) 0.0322(17)
    F23 0.0736(16) 0.0789(15) 0.0921(18) 0.0272(14) 0.0142(13) 0.0017(13)
    F24 0.0853(17) 0.0659(14) 0.109(2) -0.0175(14) 0.0057(16) -0.0223(14)
_geom_special_details
;
All e.s.d.'s (except the e.s.d. in the dihedral angle between two l.s. planes)
are estimated using the full covariance matrix. The cell e.s.d.'s are taken
into account individually in the estimation of e.s.d.'s in distances, angles
and torsion angles; correlations between e.s.d.'s in cell parameters are only
used when they are defined by crystal symmetry. An approximate (isotropic)
treatment of cell e.s.d.'s is used for estimating e.s.d.'s involving l.s.
planes.
;
loop_
    _geom_bond_atom_site_label_1
    _geom_bond_atom_site_label_2
    _geom_bond_site_symmetry_2
    _geom_bond_distance
    _geom_bond_publ_flag
    Zn1 N43 . 1.980(2) ?
    Zn1 N13 . 1.982(2) ?
    Zn1 N33 . 1.983(2) ?
    Zn1 N23 . 1.991(2) ?
    N11 C12 . 1.330(4) ?
    N11 C15 . 1.359(4) ?
    N11 C16 . 1.473(4) ?
    C12 N13 . 1.322(3) ?
    C12 H12A . 0.9500 ?
    N13 C14 . 1.366(3) ?
    C14 C15 . 1.347(4) ?
    C14 H14A . 0.9500 ?
    C15 H15A . 0.9500 ?
    C16 H16A . 0.9800 ?
    C16 H16B . 0.9800 ?
    C16 H16C . 0.9800 ?
    N21 C22 . 1.320(4) ?
    N21 C25 . 1.362(4) ?
    N21 C26 . 1.463(4) ?
    C22 N23 . 1.317(4) ?
    C22 H22A . 0.9500 ?
    N23 C24 . 1.357(4) ?
    C24 C25 . 1.335(5) ?
    C24 H24A . 0.9500 ?
    C25 H25A . 0.9500 ?
    C26 H26A . 0.9800 ?
    C26 H26B . 0.9800 ?
    C26 H26C . 0.9800 ?
    N31 C32 . 1.318(4) ?
    N31 C35 . 1.350(4) ?
    N31 C36 . 1.465(4) ?
    C32 N33 . 1.324(3) ?
    C32 H32A . 0.9500 ?
    N33 C34 . 1.375(4) ?
    C34 C35 . 1.348(4) ?
    C34 H34A . 0.9500 ?
    C35 H35A . 0.9500 ?
    C36 H36A . 0.9800 ?
    C36 H36B . 0.9800 ?
    C36 H36C . 0.9800 ?
    N41 C42 . 1.324(4) ?
    N41 C45 . 1.364(4) ?
    N41 C46 . 1.459(4) ?
    C42 N43 . 1.314(3) ?
    C42 H42A . 0.9500 ?
    N43 C44 . 1.378(3) ?
    C44 C45 . 1.339(4) ?
    C44 H44A . 0.9500 ?
    C45 H45A . 0.9500 ?
    C46 H46A . 0.9800 ?
    C46 H46B . 0.9800 ?
    C46 H46C . 0.9800 ?
    B1 F14 . 1.346(4) ?
    B1 F12 . 1.349(4) ?
    B1 F11 . 1.356(4) ?
    B1 F13 . 1.386(4) ?
    B2 F21 . 1.316(4) ?
    B2 F23 . 1.357(4) ?
    B2 F24 . 1.359(4) ?
    B2 F22 . 1.364(4) ?
loop_
    _geom_angle_atom_site_label_1
    _geom_angle_atom_site_label_2
    _geom_angle_atom_site_label_3
    _geom_angle_site_symmetry_1
    _geom_angle_site_symmetry_3
    _geom_angle
    _geom_angle_publ_flag
    N43 Zn1 N13 . . 108.27(9) ?
    N43 Zn1 N33 . . 118.81(9) ?
    N13 Zn1 N33 . . 107.97(9) ?
    N43 Zn1 N23 . . 106.57(9) ?
    N13 Zn1 N23 . . 110.09(9) ?
    N33 Zn1 N23 . . 104.93(9) ?
    C12 N11 C15 . . 106.9(2) ?
    C12 N11 C16 . . 126.4(3) ?
    C15 N11 C16 . . 126.6(3) ?
    N13 C12 N11 . . 111.3(3) ?
    N13 C12 H12A . . 124.3 ?
    N11 C12 H12A . . 124.3 ?
    C12 N13 C14 . . 105.7(2) ?
    C12 N13 Zn1 . . 127.5(2) ?
    C14 N13 Zn1 . . 126.43(18) ?
    C15 C14 N13 . . 108.9(2) ?
    C15 C14 H14A . . 125.6 ?
    N13 C14 H14A . . 125.6 ?
    C14 C15 N11 . . 107.1(2) ?
    C14 C15 H15A . . 126.4 ?
    N11 C15 H15A . . 126.4 ?
    N11 C16 H16A . . 109.5 ?
    N11 C16 H16B . . 109.5 ?
    H16A C16 H16B . . 109.5 ?
    N11 C16 H16C . . 109.5 ?
    H16A C16 H16C . . 109.5 ?
    H16B C16 H16C . . 109.5 ?
    C22 N21 C25 . . 106.6(3) ?
    C22 N21 C26 . . 126.0(3) ?
    C25 N21 C26 . . 127.4(3) ?
    N23 C22 N21 . . 111.8(3) ?
    N23 C22 H22A . . 124.1 ?
    N21 C22 H22A . . 124.1 ?
    C22 N23 C24 . . 105.3(2) ?
    C22 N23 Zn1 . . 126.5(2) ?
    C24 N23 Zn1 . . 128.2(2) ?
    C25 C24 N23 . . 109.6(3) ?
    C25 C24 H24A . . 125.2 ?
    N23 C24 H24A . . 125.2 ?
    C24 C25 N21 . . 106.8(3) ?
    C24 C25 H25A . . 126.6 ?
    N21 C25 H25A . . 126.6 ?
    N21 C26 H26A . . 109.5 ?
    N21 C26 H26B . . 109.5 ?
    H26A C26 H26B . . 109.5 ?
    N21 C26 H26C . . 109.5 ?
    H26A C26 H26C . . 109.5 ?
    H26B C26 H26C . . 109.5 ?
    C32 N31 C35 . . 107.6(2) ?
    C32 N31 C36 . . 125.7(3) ?
    C35 N31 C36 . . 126.7(3) ?
    N31 C32 N33 . . 111.9(3) ?
    N31 C32 H32A . . 124.1 ?
    N33 C32 H32A . . 124.1 ?
    C32 N33 C34 . . 104.6(2) ?
    C32 N33 Zn1 . . 129.2(2) ?
    C34 N33 Zn1 . . 125.57(19) ?
    C35 C34 N33 . . 109.2(3) ?
    C35 C34 H34A . . 125.4 ?
    N33 C34 H34A . . 125.4 ?
    C34 C35 N31 . . 106.7(3) ?
    C34 C35 H35A . . 126.7 ?
    N31 C35 H35A . . 126.7 ?
    N31 C36 H36A . . 109.5 ?
    N31 C36 H36B . . 109.5 ?
    H36A C36 H36B . . 109.5 ?
    N31 C36 H36C . . 109.5 ?
    H36A C36 H36C . . 109.5 ?
    H36B C36 H36C . . 109.5 ?
    C42 N41 C45 . . 108.4(2) ?
    C42 N41 C46 . . 126.0(2) ?
    C45 N41 C46 . . 125.5(2) ?
    N43 C42 N41 . . 110.7(2) ?
    N43 C42 H42A . . 124.7 ?
    N41 C42 H42A . . 124.7 ?
    C42 N43 C44 . . 105.7(2) ?
    C42 N43 Zn1 . . 129.52(19) ?
    C44 N43 Zn1 . . 124.14(18) ?
    C45 C44 N43 . . 109.5(2) ?
    C45 C44 H44A . . 125.3 ?
    N43 C44 H44A . . 125.3 ?
    C44 C45 N41 . . 105.8(2) ?
    C44 C45 H45A . . 127.1 ?
    N41 C45 H45A . . 127.1 ?
    N41 C46 H46A . . 109.5 ?
    N41 C46 H46B . . 109.5 ?
    H46A C46 H46B . . 109.5 ?
    N41 C46 H46C . . 109.5 ?
    H46A C46 H46C . . 109.5 ?
    H46B C46 H46C . . 109.5 ?
    F14 B1 F12 . . 110.9(3) ?
    F14 B1 F11 . . 110.7(3) ?
    F12 B1 F11 . . 109.6(3) ?
    F14 B1 F13 . . 108.0(2) ?
    F12 B1 F13 . . 109.7(3) ?
    F11 B1 F13 . . 107.9(3) ?
    F21 B2 F23 . . 112.3(4) ?
    F21 B2 F24 . . 108.5(3) ?
    F23 B2 F24 . . 109.7(3) ?
    F21 B2 F22 . . 109.8(4) ?
    F23 B2 F22 . . 108.5(3) ?
    F24 B2 F22 . . 107.8(3) ?
data_global
_journal_date_recd_electronic     2011-11-19
_journal_date_accepted     2011-12-20
_journal_name_full     'Acta Crystallographica, Section E'
_journal_year     2012
_journal_volume     68
_journal_issue      1
_journal_page_first     m90
_journal_page_last     m90
_journal_paper_category     QM
_journal_paper_doi     10.1107/S1600536811054821
_journal_coeditor_code     BV2196
_publ_contact_author
;
     open
;
_publ_contact_author_email     reedijk@chem.leidenuniv.nl
_publ_contact_author_fax     ?
_publ_contact_author_phone      31715274450
_publ_section_title
;
Tetrahedral zinc in tetrakis(1-methyl-1<i>H</i>-imidazole-\k<i>N</i>^3^)zinc
bis(tetrafluoridoborate)
;
loop_
    _publ_author_name
    _publ_author_footnote
    _publ_author_address
    'Reedijk, Jan' .
;
Leiden Institute of Chemistry, Leiden University, PO Box 9502,
2300 RA Leiden, The Netherlands
and
Department of Chemistry, College of Science,
King Saud University, PO Box 2455 Riyadh 11451, Kingdom of Saudi Arabia
;
    'Albada, Gerard A. van' .
;
Leiden Institute of Chemistry, Leiden University, PO Box 9502,
2300 RA Leiden, The Netherlands
;
    'Limburg, Bart' .
;
Leiden Institute of Chemistry, Leiden University, PO Box 9502,
2300 RA Leiden, The Netherlands
;
    'Mutikainen, Ilpo' .
;
University of Helsinki
Department of Chemistry
Laboratory of Inorganic Chemistry
FIN-00014 Helsinki
Finland
;
    'Turpeinen, Urho' .
;
University of Helsinki
Department of Chemistry
Laboratory of Inorganic Chemistry
FIN-00014 Helsinki
Finland
;
_publ_section_synopsis     .
