# Supplementary material for: Tetra­hedral zinc in tetra­kis­(1-methyl-1H-imidazole-κN 3)zinc bis­(tetra­fluorido­borate)
Source: Acta Crystallogr Sect E Struct Rep Online. 2011 Dec 23;68(Pt 1):m90. doi: 10.1107/S1600536811054821 (PMC3254349; doi:10.1107/S1600536811054821)
Supplement: Supplementary file 2 [file e-68-00m90-Isup2.hkl]

# 
# h,k,l, Fc-squared, Fo-squared, sigma(Fo-squared) and status flag 
# 
data_I
_shelx_title '   znmiz' 
_shelx_refln_list_code          4 
_shelx_F_calc_maximum      219.09 
_exptl_crystal_F_000      1152.00 
_reflns_d_resolution_high  0.8394 
 
loop_ 
 _symmetry_equiv_pos_as_xyz 
 'x, y, z' 
 '-x+1/2, -y, z+1/2' 
 'x+1/2, -y+1/2, -z' 
 '-x, y+1/2, -z+1/2' 
 
_cell_length_a     7.2570 
_cell_length_b    16.0230 
_cell_length_c    21.0400 
_cell_angle_alpha  90.000 
_cell_angle_beta   90.000 
_cell_angle_gamma  90.000 
 
_shelx_F_squared_multiplier     1.000 
 
loop_ 
 _refln_index_h 
 _refln_index_k 
 _refln_index_l 
 _refln_F_squared_calc 
 _refln_F_squared_meas 
 _refln_F_squared_sigma 
 _refln_observed_status 
   2   0   0    18897.17    21175.78    592.32 o 
   4   0   0     6490.08     6325.42    158.56 o 
   6   0   0     3106.03     3074.32     92.09 o 
   8   0   0      203.09      196.14     22.85 o 
   2   1   0    10516.92    11156.76    194.02 o 
   3   1   0     1754.63     1694.93     30.33 o 
   4   1   0      281.95      274.91      6.68 o 
   5   1   0     1562.90     1535.93     28.62 o 
   6   1   0      286.10      322.62      9.80 o 
   7   1   0     1464.88     1405.63     39.37 o 
   8   1   0       31.88       17.62     15.54 o 
   0   2   0      206.16      122.62      6.29 o 
   1   2   0     1590.39     1457.29     37.83 o 
   2   2   0    11005.08    10883.09    182.64 o 
   3   2   0      340.38      359.02      7.68 o 
   4   2   0      139.29      161.54      4.95 o 
   5   2   0     1430.68     1609.63     32.06 o 
   6   2   0       90.34      100.89      5.85 o 
   7   2   0      333.92      300.78     14.68 o 
   8   2   0        5.65        4.89     15.88 o 
   1   3   0     3311.89     3136.44     57.02 o 
   2   3   0     4461.58     4603.37     78.52 o 
   3   3   0       23.62       29.96      3.38 o 
   4   3   0     1976.43     2084.10     35.56 o 
   5   3   0        3.69        8.72      4.98 o 
   6   3   0       13.60       16.47      4.75 o 
   7   3   0      415.76      430.67     23.24 o 
   8   3   0        1.47        0.53     11.56 o 
   0   4   0     2478.22     2706.21     69.55 o 
   1   4   0    30712.44    31335.21    615.93 o 
   2   4   0    13676.43    13225.72    225.09 o 
   3   4   0     2565.36     2793.37     50.65 o 
   4   4   0     5011.34     4808.50     80.45 o 
   5   4   0       49.49       79.95      4.49 o 
   6   4   0     2858.82     2801.61     55.33 o 
   7   4   0      392.84      413.52     17.41 o 
   8   4   0      513.17      514.79     39.90 o 
   1   5   0    18038.38    17692.88    343.36 o 
   2   5   0     9273.32     9285.95    168.20 o 
   3   5   0     1346.02     1465.83     27.34 o 
   4   5   0      904.82      859.91     17.85 o 
   5   5   0     8899.50     9155.41    232.37 o 
   6   5   0      103.50      115.85      5.76 o 
   7   5   0      623.67      638.38     31.61 o 
   0   6   0       36.09       32.34      4.16 o 
   1   6   0      474.15      494.60     10.21 o 
   2   6   0     1612.40     1498.36     28.28 o 
   3   6   0      272.55      243.53      6.22 o 
   4   6   0     1151.09     1117.78     24.42 o 
   5   6   0        5.62       10.48      5.47 o 
   6   6   0      443.62      430.38     18.11 o 
   7   6   0      180.45      172.76     26.58 o 
   1   7   0      117.82      100.40      4.41 o 
   2   7   0      289.44      361.17      8.48 o 
   3   7   0     1993.61     2373.26     54.62 o 
   4   7   0       24.04       31.79      3.31 o 
   5   7   0      449.76      464.06     12.96 o 
   6   7   0      287.23      292.53     12.43 o 
   7   7   0        2.65      -18.79     24.21 o 
   0   8   0      177.68      146.16      7.25 o 
   1   8   0       19.44       19.94      3.15 o 
   2   8   0     2998.69     3074.95     56.86 o 
   3   8   0     1358.46     1469.96     33.49 o 
   4   8   0      695.98      716.05     18.02 o 
   5   8   0       25.20       32.11      5.22 o 
   6   8   0       84.47       80.76     24.98 o 
   7   8   0       23.39       26.05     25.71 o 
   1   9   0     4061.81     3821.68     70.10 o 
   2   9   0     1564.45     1447.39     27.96 o 
   3   9   0     8929.98     9182.25    197.36 o 
   4   9   0     1160.05     1178.88     30.58 o 
   5   9   0      692.93      758.91     25.52 o 
   6   9   0        1.43      -35.98     24.02 o 
   0  10   0     1820.81     1781.87     47.83 o 
   1  10   0       21.54       35.03      3.90 o 
   2  10   0     5095.87     5212.18    103.03 o 
   3  10   0      137.93      103.02      6.67 o 
   4  10   0     1852.58     1754.46     39.93 o 
   5  10   0      166.69      152.56      9.11 o 
   6  10   0      318.04      311.72     32.92 o 
   1  11   0      208.60      188.55      6.43 o 
   2  11   0      647.06      659.42     15.64 o 
   3  11   0      931.58      900.05     22.38 o 
   4  11   0      196.07      189.98      9.94 o 
   5  11   0       24.70       17.48      6.47 o 
   6  11   0       68.41       72.53     26.39 o 
   0  12   0     1361.95     1273.41     35.62 o 
   1  12   0       14.16       10.90      4.59 o 
   2  12   0        3.24       -8.22      5.48 o 
   3  12   0      626.15      625.50     18.44 o 
   4  12   0        0.80        1.83      7.38 o 
   5  12   0      310.29      301.12     33.41 o 
   1  13   0      719.47      710.15     16.78 o 
   2  13   0       17.68       14.27      5.51 o 
   3  13   0      922.06      992.63     27.09 o 
   4  13   0        7.12       -2.38      7.82 o 
   5  13   0      581.94      569.11     44.35 o 
   0  14   0     1074.18     1041.63     36.23 o 
   1  14   0      290.28      313.16     10.30 o 
   2  14   0     4414.38     4349.01     93.39 o 
   3  14   0      167.23      147.42      9.34 o 
   4  14   0     1160.76     1187.82     35.51 o 
   5  14   0       49.45       51.90     26.92 o 
   1  15   0      311.61      310.21     13.55 o 
   2  15   0       24.86       22.77      7.89 o 
   3  15   0      628.75      632.01     19.70 o 
   4  15   0        0.05       -6.71     12.14 o 
   0  16   0      755.03      787.29     35.59 o 
   1  16   0        0.13       -2.50      7.91 o 
   2  16   0      121.30       96.94     10.96 o 
   3  16   0        0.83       -8.80      9.75 o 
   4  16   0       52.06       46.58     26.10 o 
   1  17   0       69.22       49.82      9.64 o 
   2  17   0        6.87        8.28      9.86 o 
   3  17   0      272.92      229.72     18.47 o 
   0  18   0      273.60      286.59     19.47 o 
   1  18   0       34.74        1.96     10.28 o 
   2  18   0      754.17      753.66     29.06 o 
   2   0   1     1625.45     1813.18     32.02 o 
   3   0   1     1023.47     1114.13     20.38 o 
   4   0   1      847.27      921.21     17.62 o 
   5   0   1      993.91     1082.79     20.76 o 
   6   0   1       55.26       50.01      9.18 o 
   7   0   1      109.60      100.85      7.97 o 
   8   0   1        0.04      -11.55     12.41 o 
  -8   1   1       15.61       -0.78     12.28 o 
  -7   1   1     1068.13     1063.19     32.20 o 
  -6   1   1       32.53       28.91      5.00 o 
  -5   1   1      994.88      917.06     17.71 o 
  -4   1   1      367.42      375.91      8.93 o 
  -3   1   1     2528.37     2470.32     48.04 o 
  -2   1   1     2441.47     2399.11     46.31 o 
   2   1   1     2562.83     2520.67     41.22 o 
   3   1   1     2676.79     2601.06     42.79 o 
   4   1   1      377.08      384.49      7.93 o 
   5   1   1      927.71      883.39     18.90 o 
   6   1   1       32.79       36.27      4.93 o 
   7   1   1     1163.01     1167.84     32.39 o 
   8   1   1       20.41       -1.77     12.25 o 
  -8   2   1      816.87      829.11     35.44 o 
  -7   2   1      109.13       87.04      9.07 o 
  -6   2   1     3116.31     3147.05     64.02 o 
  -5   2   1      681.29      666.03     14.87 o 
  -4   2   1     1884.78     1757.01     35.16 o 
  -3   2   1     2348.27     2541.15     46.11 o 
  -2   2   1     3125.13     3075.59     60.23 o 
  -1   2   1     6210.61     6058.42    149.26 o 
   1   2   1     6434.52     6396.92    169.18 o 
   2   2   1     3391.40     3320.64     51.73 o 
   3   2   1     2456.91     2619.57     45.67 o 
   4   2   1     1978.28     1872.64     31.29 o 
   5   2   1      604.17      573.38     13.51 o 
   6   2   1     3335.72     3360.85     68.32 o 
   7   2   1       84.67       73.97     10.93 o 
   8   2   1      792.65      840.63     35.74 o 
  -8   3   1      146.28      107.59     23.48 o 
  -7   3   1      846.05      840.46     26.07 o 
  -6   3   1      499.18      492.95     12.03 o 
  -5   3   1     3188.54     3197.16     60.60 o 
  -4   3   1      634.21      680.17     14.43 o 
  -3   3   1     4422.52     4151.80     74.83 o 
  -2   3   1     2215.33     2175.81     38.45 o 
  -1   3   1    20181.01    20294.55    379.32 o 
   0   3   1     8260.94     8455.34    152.00 o 
   1   3   1    18386.83    18678.29    378.62 o 
   2   3   1     2388.63     2360.87     37.67 o 
   3   3   1     4618.09     4285.01     67.60 o 
   4   3   1      742.07      791.79     13.65 o 
   5   3   1     2994.97     3079.43     53.61 o 
   6   3   1      518.88      513.83     11.88 o 
   7   3   1      933.89      945.41     31.75 o 
   8   3   1      117.01       87.76     13.03 o 
  -8   4   1       85.29      101.92     25.42 o 
  -7   4   1       37.25       38.43      8.09 o 
  -6   4   1     1435.48     1403.89     28.73 o 
  -5   4   1       85.67       81.90      4.96 o 
  -4   4   1     3458.78     3552.33     62.04 o 
  -3   4   1      106.26       95.17      3.68 o 
  -2   4   1     2729.80     2724.53     44.18 o 
  -1   4   1     3403.56     3488.96     62.52 o 
   0   4   1     2216.72     2132.58     38.94 o 
   1   4   1     3270.35     3392.96     67.70 o 
   2   4   1     2324.63     2346.18     52.41 o 
   3   4   1      130.43      109.06      3.51 o 
   4   4   1     3807.52     3863.40     66.38 o 
   5   4   1       69.18       63.54      3.97 o 
   6   4   1     1437.50     1381.92     28.60 o 
   7   4   1       26.98       17.08      8.19 o 
  -7   5   1      317.69      261.60     18.98 o 
  -6   5   1      392.39      352.44     10.32 o 
  -5   5   1       64.06       70.04      9.65 o 
  -4   5   1     1760.48     1749.17     37.24 o 
  -3   5   1      530.42      545.64     11.95 o 
  -2   5   1     1206.68     1140.01     21.75 o 
  -1   5   1     2162.83     2050.22     38.14 o 
   0   5   1     2581.75     2717.33     49.55 o 
   1   5   1     2208.51     2097.82     38.31 o 
   2   5   1     1179.65     1127.99     23.54 o 
   3   5   1      532.63      560.50     12.81 o 
   4   5   1     1777.51     1750.54     32.60 o 
   5   5   1       77.76       78.57      4.18 o 
   6   5   1      363.31      315.42     12.13 o 
   7   5   1      301.32      292.89     30.60 o 
  -7   6   1      128.31       75.97     24.45 o 
  -6   6   1     1339.44     1330.31     38.57 o 
  -5   6   1       36.87       39.62      5.19 o 
  -4   6   1     2135.83     2279.84     48.29 o 
  -3   6   1     1314.31     1337.25     24.57 o 
  -2   6   1     5763.97     5921.52    108.67 o 
  -1   6   1     1266.89     1239.33     22.40 o 
   0   6   1     1528.75     1386.31     25.97 o 
   1   6   1     1148.65     1123.03     22.43 o 
   2   6   1     5959.51     6059.07    117.47 o 
   3   6   1     1427.09     1451.28     30.90 o 
   4   6   1     2146.77     2296.82     49.35 o 
   5   6   1       24.38       20.68      4.75 o 
   6   6   1     1428.12     1480.16     44.98 o 
  -7   7   1      743.10      779.20     48.56 o 
  -6   7   1       41.05       42.75      7.48 o 
  -5   7   1     1059.46     1004.60     25.87 o 
  -4   7   1     2026.94     2060.77     48.01 o 
  -3   7   1     8856.07     9014.80    185.33 o 
  -2   7   1     1357.00     1369.89     25.28 o 
  -1   7   1     5964.07     5970.80    102.73 o 
   0   7   1       11.14       -4.24      3.70 o 
   1   7   1     5383.05     5343.85    102.95 o 
   2   7   1     1241.33     1254.36     27.39 o 
   3   7   1     9588.28     9871.17    202.41 o 
   4   7   1     2010.70     2029.76     49.75 o 
   5   7   1     1106.92     1112.50     34.78 o 
   6   7   1       56.62       70.55     23.58 o 
   7   7   1      612.31      588.43     45.80 o 
  -7   8   1       50.27       15.98     24.79 o 
  -6   8   1      326.29      360.58     18.20 o 
  -5   8   1      130.64      135.01      5.75 o 
  -4   8   1     3370.98     3569.81     76.78 o 
  -3   8   1      597.76      582.53     11.99 o 
  -2   8   1     3438.81     3415.85     64.26 o 
  -1   8   1     1090.99     1087.24     20.68 o 
   0   8   1     6466.28     6106.40    110.85 o 
   1   8   1     1041.34     1034.66     20.59 o 
   2   8   1     3555.08     3576.15     69.62 o 
   3   8   1      573.92      533.50     16.26 o 
   4   8   1     3433.10     3654.56     78.90 o 
   5   8   1      146.32      144.67     10.35 o 
   6   8   1      233.60      271.10     16.56 o 
  -5   9   1      136.74      137.10      9.92 o 
  -4   9   1      245.66      259.62     10.98 o 
  -3   9   1     1053.54     1049.87     21.49 o 
  -2   9   1      326.23      327.28      8.34 o 
  -1   9   1      732.22      742.46     15.79 o 
   0   9   1        4.20        5.66      3.50 o 
   1   9   1      805.10      818.98     15.93 o 
   2   9   1      344.42      342.73      8.39 o 
   3   9   1     1040.30     1050.97     28.75 o 
   4   9   1      263.13      265.29     11.19 o 
   5   9   1      164.85      162.00      8.68 o 
   6   9   1       30.68       72.73     23.48 o 
  -6  10   1      236.88      217.88     28.42 o 
  -5  10   1      700.91      630.99     22.73 o 
  -4  10   1      372.55      386.55     13.08 o 
  -3  10   1      403.86      391.63     10.38 o 
  -2  10   1     1589.16     1597.29     32.63 o 
  -1  10   1      331.82      308.78      7.82 o 
   0  10   1      221.12      214.81      6.41 o 
   1  10   1      303.00      281.48      7.65 o 
   2  10   1     1511.31     1537.15     33.11 o 
   3  10   1      403.77      399.27     11.97 o 
   4  10   1      450.85      457.23     14.37 o 
   5  10   1      720.21      672.93     21.01 o 
   6  10   1      192.72      236.14     29.29 o 
  -6  11   1      104.13       86.04     24.45 o 
  -5  11   1     1221.54     1263.98     51.70 o 
  -4  11   1       96.05       98.08      6.32 o 
  -3  11   1      784.53      769.92     16.56 o 
  -2  11   1     1073.41     1042.27     22.69 o 
  -1  11   1     3496.37     3510.66     65.10 o 
   0  11   1      309.76      347.92      8.76 o 
   1  11   1     3507.13     3534.72     65.12 o 
   2  11   1     1035.84     1030.58     22.68 o 
   3  11   1      632.49      599.42     22.01 o 
   4  11   1       72.31       69.30      6.50 o 
   5  11   1     1212.62     1267.97     42.43 o 
   6  11   1      115.99      118.53     23.05 o 
  -5  12   1      453.54      413.40     37.23 o 
  -4  12   1     1720.65     1775.76     42.26 o 
  -3  12   1       23.63       16.39      4.69 o 
  -2  12   1     3481.19     3566.25     71.80 o 
  -1  12   1      659.06      689.62     16.68 o 
   0  12   1      648.28      580.93     13.04 o 
   1  12   1      729.07      756.78     16.85 o 
   2  12   1     3485.67     3583.04     71.82 o 
   3  12   1       39.85       35.11      8.12 o 
   4  12   1     1509.76     1573.24     42.08 o 
   5  12   1      443.00      429.78     22.42 o 
  -5  13   1      581.57      580.40     44.40 o 
  -4  13   1      149.98      117.09      9.58 o 
  -3  13   1     1162.17     1185.69     27.41 o 
  -2  13   1       30.21       26.71      8.28 o 
  -1  13   1      671.77      645.80     15.13 o 
   0  13   1       26.04       24.11      4.61 o 
   1  13   1      597.52      586.03     15.32 o 
   2  13   1       44.19       32.07      6.01 o 
   3  13   1     1158.33     1161.84     31.05 o 
   4  13   1      124.86      118.93     10.89 o 
   5  13   1      564.43      528.25     43.82 o 
  -5  14   1       47.55       20.09     26.68 o 
  -4  14   1      120.76      115.97     10.13 o 
  -3  14   1      229.17      219.60     10.58 o 
  -2  14   1      145.90      151.08      8.60 o 
  -1  14   1       34.70       20.19      5.63 o 
   0  14   1       25.08        9.38      8.04 o 
   1  14   1       35.73       13.09      6.53 o 
   2  14   1      151.54      163.93     11.36 o 
   3  14   1      219.27      212.57     10.57 o 
   4  14   1      113.81      122.65     10.98 o 
  -5  15   1      124.81      188.20     30.89 o 
  -4  15   1       18.07      -24.45     24.69 o 
  -3  15   1      790.98      766.84     25.67 o 
  -2  15   1        1.84      -11.18      8.28 o 
  -1  15   1      570.32      556.47     17.10 o 
   0  15   1       79.76       78.33      8.97 o 
   1  15   1      531.29      522.26     15.37 o 
   2  15   1        5.16        6.66      9.57 o 
   3  15   1      855.02      791.91     23.13 o 
   4  15   1       24.17       14.22     12.58 o 
  -4  16   1      826.18      792.18     53.74 o 
  -3  16   1      114.91      110.01     10.96 o 
  -2  16   1       88.79      105.64      9.15 o 
  -1  16   1      164.83      166.93     11.09 o 
   0  16   1     1377.82     1338.05     38.68 o 
   1  16   1      153.40      158.55      9.51 o 
   2  16   1      153.44      123.82     20.99 o 
   3  16   1       97.42       96.68     11.45 o 
   4  16   1      866.08      811.26     53.50 o 
  -3  17   1      268.93      268.53     23.13 o 
  -2  17   1       45.07       60.88     12.05 o 
  -1  17   1     1571.66     1606.46     46.76 o 
   0  17   1      366.64      380.07     15.85 o 
   1  17   1     1691.37     1713.02     47.05 o 
   2  17   1       63.37       87.00     17.29 o 
   3  17   1      279.21      267.93     28.57 o 
  -2  18   1       57.95       49.35     12.60 o 
  -1  18   1       52.57       36.66     12.35 o 
   0  18   1       44.88       43.89     11.90 o 
   1  18   1       45.42       68.95     14.37 o 
   2  18   1       59.87       42.21     11.91 o 
   0  19   1        5.66        6.51     12.98 o 
   1   0   2     5074.90     4241.65     95.64 o 
   2   0   2    10415.81    10442.91    183.59 o 
   3   0   2       51.64       49.89      3.15 o 
   4   0   2     2803.01     2732.91     48.53 o 
   5   0   2      183.22      171.28      5.48 o 
   6   0   2     1728.34     1734.38     37.86 o 
   7   0   2       83.42       90.21      7.68 o 
   8   0   2      219.02      249.89     17.64 o 
  -8   1   2      443.94      462.70     23.20 o 
  -7   1   2     2013.19     2077.82     57.40 o 
  -6   1   2      618.62      602.94     14.79 o 
  -5   1   2     2211.71     2225.94     44.01 o 
  -4   1   2      193.74      164.48      5.49 o 
  -3   1   2     1757.65     1709.84     30.25 o 
  -2   1   2     4083.67     4161.05     73.71 o 
  -1   1   2     1260.62      968.84     42.78 o 
   1   1   2      962.10      826.93     23.43 o 
   2   1   2     3746.42     3769.43     65.51 o 
   3   1   2     1499.49     1453.05     26.68 o 
   4   1   2      209.56      190.62      4.94 o 
   5   1   2     2307.15     2338.02     41.73 o 
   6   1   2      580.03      555.95     16.07 o 
   7   1   2     2097.35     2206.13     70.69 o 
   8   1   2      418.61      402.64     22.83 o 
  -8   2   2      142.70      132.87     23.82 o 
  -7   2   2       49.18       42.64      5.89 o 
  -6   2   2      132.60      139.13      7.21 o 
  -5   2   2      745.65      747.85     17.18 o 
  -4   2   2      917.52      854.23     17.10 o 
  -3   2   2      326.76      360.22      9.16 o 
  -2   2   2     2287.26     2316.96     43.63 o 
  -1   2   2     2102.00     2288.72     42.44 o 
   0   2   2      215.15      174.11      5.07 o 
   1   2   2     1992.82     2193.75     51.03 o 
   2   2   2     2196.31     2265.70     46.75 o 
   3   2   2      343.31      381.76      7.17 o 
   4   2   2      889.58      808.26     15.06 o 
   5   2   2      730.94      736.08     14.86 o 
   6   2   2      152.66      165.34      7.03 o 
   7   2   2       52.42       53.42      6.24 o 
   8   2   2      120.32       92.60     14.22 o 
  -8   3   2       17.38      -23.53     21.50 o 
  -7   3   2      162.31      135.73      8.51 o 
  -6   3   2      310.58      271.56      9.86 o 
  -5   3   2      543.75      564.05     12.99 o 
  -4   3   2       36.27       25.72      4.15 o 
  -3   3   2     1491.39     1585.68     29.44 o 
  -2   3   2    15212.11    15707.94    297.92 o 
  -1   3   2    18680.06    18956.69    387.03 o 
   0   3   2      820.30      736.83     13.52 o 
   1   3   2    17778.19    18218.60    336.14 o 
   2   3   2    15414.68    15786.74    298.28 o 
   3   3   2     1348.46     1410.59     29.62 o 
   4   3   2       47.71       46.12      3.48 o 
   5   3   2      577.30      586.63     11.98 o 
   6   3   2      313.90      272.08      7.49 o 
   7   3   2      159.44      138.31     15.79 o 
   8   3   2        9.77        7.29     11.64 o 
  -8   4   2      589.02      637.14     45.37 o 
  -7   4   2       34.63       30.16      7.46 o 
  -6   4   2     1452.54     1490.61     33.38 o 
  -5   4   2     1338.60     1362.05     27.62 o 
  -4   4   2     2046.69     2155.84     38.70 o 
  -3   4   2     1267.20     1309.15     27.68 o 
  -2   4   2     9826.35     9909.53    188.17 o 
  -1   4   2     1033.63     1035.94     26.67 o 
   0   4   2     2179.86     2235.64     40.81 o 
   1   4   2     1348.11     1356.64     26.17 o 
   2   4   2     9519.23     9608.04    176.62 o 
   3   4   2     1462.93     1514.75     28.24 o 
   4   4   2     1714.42     1762.04     42.16 o 
   5   4   2     1328.12     1374.93     32.29 o 
   6   4   2     1539.10     1563.63     36.15 o 
   7   4   2       40.42       52.49     20.92 o 
  -7   5   2      627.17      660.66     71.44 o 
  -6   5   2      527.21      517.28     12.91 o 
  -5   5   2     2335.24     2361.32     52.89 o 
  -4   5   2     2261.14     2410.47     51.71 o 
  -3   5   2     8242.90     8011.21    177.26 o 
  -2   5   2     1387.74     1493.43     27.03 o 
  -1   5   2     3471.47     3817.57     63.47 o 
   0   5   2      451.53      419.53      8.60 o 
   1   5   2     2846.40     3146.13     63.45 o 
   2   5   2     1063.00     1167.72     29.39 o 
   3   5   2     7858.44     7629.33    150.44 o 
   4   5   2     2370.26     2522.67     52.43 o 
   5   5   2     2662.01     2734.82     64.89 o 
   6   5   2      503.54      492.84     16.34 o 
   7   5   2      553.75      591.29     44.11 o 
  -7   6   2      271.91      241.08     30.26 o 
  -6   6   2      460.46      456.68     15.37 o 
  -5   6   2      569.66      576.07     16.40 o 
  -4   6   2     1904.96     1875.12     45.01 o 
  -3   6   2     2218.14     2253.13     41.44 o 
  -2   6   2      934.01      872.07     19.31 o 
  -1   6   2     1769.39     1825.79     35.86 o 
   0   6   2     7649.02     7758.93    140.09 o 
   1   6   2     1964.01     2052.42     36.15 o 
   2   6   2     1004.55      944.04     19.60 o 
   3   6   2     2180.87     2249.33     42.35 o 
   4   6   2     1908.74     1959.41     51.98 o 
   5   6   2      644.99      662.60     18.60 o 
   6   6   2      436.68      440.55     18.68 o 
   7   6   2      252.77      244.71     29.15 o 
  -7   7   2       67.87       61.35     26.97 o 
  -6   7   2       49.95       40.39      8.24 o 
  -5   7   2      185.31      169.08      7.02 o 
  -4   7   2      206.24      221.02      7.98 o 
  -3   7   2     2096.86     2182.43     47.28 o 
  -2   7   2      526.23      599.58     12.36 o 
  -1   7   2      613.42      634.74     12.91 o 
   0   7   2      179.98      184.82      5.60 o 
   1   7   2      603.26      613.20     13.03 o 
   2   7   2      516.24      574.07     13.57 o 
   3   7   2     2094.35     2150.61     49.41 o 
   4   7   2      221.51      244.35     14.63 o 
   5   7   2      183.72      181.83     10.45 o 
   6   7   2       42.26       21.79      9.60 o 
  -7   8   2       77.62      124.92     28.47 o 
  -6   8   2      543.08      539.62     45.78 o 
  -5   8   2      299.39      266.22      9.17 o 
  -4   8   2     1055.76     1070.48     27.71 o 
  -3   8   2      808.32      930.02     19.22 o 
  -2   8   2     2114.14     2122.49     40.61 o 
  -1   8   2     1493.64     1500.32     28.10 o 
   0   8   2     2375.69     2379.63     44.15 o 
   1   8   2     1472.10     1461.09     28.22 o 
   2   8   2     2207.57     2224.22     44.13 o 
   3   8   2      764.09      914.31     24.26 o 
   4   8   2     1113.66     1188.85     26.87 o 
   5   8   2      314.63      298.52     15.21 o 
   6   8   2      525.59      524.47     24.96 o 
  -5   9   2      681.11      682.24     24.09 o 
  -4   9   2      792.50      753.49     15.29 o 
  -3   9   2     4407.10     4571.82     91.99 o 
  -2   9   2     1395.38     1452.40     35.21 o 
  -1   9   2     2187.54     2082.02     43.35 o 
   0   9   2     1376.24     1343.88     25.87 o 
   1   9   2     2665.89     2587.96     43.90 o 
   2   9   2     1603.84     1660.38     32.74 o 
   3   9   2     4532.05     4725.38    101.00 o 
   4   9   2      665.31      650.42     17.93 o 
   5   9   2      718.84      742.94     26.41 o 
   6   9   2      231.91      236.32     15.98 o 
  -6  10   2      276.17      256.38     32.00 o 
  -5  10   2       50.38       56.40     10.64 o 
  -4  10   2     2148.90     2071.48     41.49 o 
  -3  10   2      885.81      870.08     20.02 o 
  -2  10   2     3289.88     3355.35     72.30 o 
  -1  10   2     2678.71     2743.54     49.17 o 
   0  10   2      669.49      667.01     14.10 o 
   1  10   2     2438.82     2530.32     49.29 o 
   2  10   2     3200.68     3264.62     66.17 o 
   3  10   2      944.66      956.01     22.57 o 
   4  10   2     2109.66     2099.51     47.21 o 
   5  10   2       55.64       67.24     10.43 o 
  -6  11   2      107.23       91.61     27.55 o 
  -5  11   2      258.68      279.80     18.61 o 
  -4  11   2      323.02      310.52      8.77 o 
  -3  11   2      723.88      694.99     16.97 o 
  -2  11   2      782.05      776.48     18.20 o 
  -1  11   2     1097.93     1095.27     22.79 o 
   0  11   2      985.40      884.52     18.09 o 
   1  11   2      996.40     1011.01     21.27 o 
   2  11   2      817.76      815.72     18.18 o 
   3  11   2      798.41      785.89     19.43 o 
   4  11   2      266.36      264.43     12.48 o 
   5  11   2      250.31      272.77     15.34 o 
  -6  12   2        1.52        7.21     25.81 o 
  -5  12   2       11.48        1.53     11.37 o 
  -4  12   2      129.87       97.17      9.16 o 
  -3  12   2      217.54      209.80     13.20 o 
  -2  12   2      172.91      174.80      7.69 o 
  -1  12   2      268.86      266.33      8.45 o 
   0  12   2     1024.03     1068.97     21.61 o 
   1  12   2      250.70      249.58      8.91 o 
   2  12   2      204.30      208.31      9.74 o 
   3  12   2      212.74      209.33      9.99 o 
   4  12   2      123.14      110.95      7.81 o 
   5  12   2       14.78       13.26     16.53 o 
  -5  13   2      883.10      900.44     57.67 o 
  -4  13   2      231.73      232.30     13.18 o 
  -3  13   2      625.91      576.21     16.62 o 
  -2  13   2        8.88       18.39      5.97 o 
  -1  13   2     1288.81     1291.61     29.33 o 
   0  13   2      362.74      373.45     10.68 o 
   1  13   2     1459.09     1469.66     29.97 o 
   2  13   2       28.82       19.21      8.66 o 
   4  13   2      259.24      269.85     10.92 o 
  -5  14   2      270.75      256.38     32.83 o 
  -4  14   2      948.05      962.42     44.73 o 
  -3  14   2      251.24      230.90      8.53 o 
  -2  14   2     1204.95     1199.20     28.40 o 
  -1  14   2      800.63      826.91     22.10 o 
   0  14   2     2506.00     2482.15     55.71 o 
   1  14   2      964.50     1016.31     23.09 o 
   2  14   2     1209.21     1211.04     28.42 o 
   3  14   2      167.13      158.55     13.07 o 
   4  14   2     1074.83     1089.12     42.89 o 
  -5  15   2      597.09      634.63     48.13 o 
  -4  15   2      406.87      386.98     24.94 o 
  -3  15   2      462.79      467.48     20.54 o 
  -2  15   2      204.06      201.59      9.30 o 
  -1  15   2      471.77      467.88     14.92 o 
   0  15   2        2.06       22.87      8.96 o 
   1  15   2      382.06      382.62     13.28 o 
   2  15   2      244.70      239.20      9.09 o 
   3  15   2      540.42      560.22     17.63 o 
   4  15   2      405.55      413.63     22.98 o 
  -4  16   2      101.42       68.95     26.49 o 
  -3  16   2      138.43      120.15     11.17 o 
  -2  16   2      416.48      397.24     16.22 o 
  -1  16   2       82.40       82.90      9.91 o 
   0  16   2      239.10      212.06     11.99 o 
   1  16   2       94.95       95.71     11.13 o 
   2  16   2      478.79      463.45     18.09 o 
   3  16   2      120.89      112.86     12.41 o 
  -3  17   2      172.06      194.09     18.62 o 
  -2  17   2      158.73      136.92     11.69 o 
  -1  17   2      232.71      236.16     12.95 o 
   0  17   2       85.43       97.81     12.11 o 
   1  17   2      196.47      210.15     14.19 o 
   2  17   2      158.28      160.09     14.87 o 
   3  17   2      184.99      233.17     19.44 o 
  -2  18   2      255.81      284.38     20.03 o 
  -1  18   2      127.76      106.40     13.60 o 
   0  18   2      362.98      367.69     15.70 o 
   1  18   2      116.67       99.60     13.29 o 
   2  18   2      234.71      234.01     15.86 o 
   0  19   2      600.32      562.72     37.57 o 
   1   0   3     5321.12     5251.11     82.63 o 
   2   0   3        1.25        0.07      2.16 o 
   3   0   3        1.18       -2.28      3.39 o 
   4   0   3      981.11      953.28     18.04 o 
   5   0   3      439.31      508.99     11.65 o 
   6   0   3       34.78       56.42      5.76 o 
   7   0   3      165.09      148.14     11.08 o 
   8   0   3       28.41       37.82     12.90 o 
  -8   1   3      274.21      284.38     18.90 o 
  -7   1   3      236.21      239.40     10.97 o 
  -6   1   3       38.49       46.13     11.07 o 
  -5   1   3      457.37      453.35     11.14 o 
  -4   1   3     1582.99     1568.40     27.05 o 
  -3   1   3     1761.76     1801.92     31.11 o 
  -2   1   3     4886.61     5032.84     89.73 o 
  -1   1   3     1508.99     1626.05     25.19 o 
   0   1   3      292.09      273.86     10.73 o 
   1   1   3     1391.53     1469.00     30.15 o 
   2   1   3     5061.78     5145.74     89.78 o 
   3   1   3     1444.78     1455.91     27.37 o 
   4   1   3     1418.73     1379.90     26.79 o 
   5   1   3      520.57      499.71     10.57 o 
   6   1   3       10.41       13.65      5.15 o 
   7   1   3      196.35      220.90     17.27 o 
   8   1   3      289.45      307.64     19.43 o 
  -8   2   3      327.37      309.33     31.64 o 
  -7   2   3      397.95      426.65     13.31 o 
  -6   2   3     2586.21     2614.60     57.18 o 
  -5   2   3     2068.94     2102.48     40.84 o 
  -4   2   3     5862.10     6001.49    116.92 o 
  -3   2   3     2490.97     2474.76     42.92 o 
  -2   2   3     2267.78     2092.76     37.47 o 
  -1   2   3    48002.21    47343.11   1302.12 o 
   0   2   3    33629.18    31798.48    725.52 o 
   1   2   3    45093.82    44870.13   1300.69 o 
   3   2   3     2268.97     2286.33     45.30 o 
   4   2   3     5549.90     5619.94     97.32 o 
   5   2   3     2054.63     2047.94     37.98 o 
   6   2   3     2770.18     2751.49     52.54 o 
   7   2   3      351.44      376.93     17.47 o 
   8   2   3      313.34      308.86     28.32 o 
  -8   3   3      299.80      334.28     31.96 o 
  -7   3   3      185.27      174.95      8.42 o 
  -6   3   3     1177.49     1229.72     30.26 o 
  -5   3   3     2944.54     2962.58     59.10 o 
  -4   3   3     1684.39     1651.11     36.98 o 
  -3   3   3     1539.41     1535.99     28.91 o 
  -2   3   3     2746.47     2836.06     52.63 o 
  -1   3   3    36431.01    35905.05    724.21 o 
   0   3   3     4194.64     4165.06     74.66 o 
   1   3   3    34946.08    34527.73    723.25 o 
   2   3   3     2535.02     2604.71     53.33 o 
   3   3   3     1190.18     1200.41     29.72 o 
   4   3   3     1941.56     1870.91     35.20 o 
   5   3   3     3197.73     3150.24     63.16 o 
   6   3   3     1199.31     1206.59     26.84 o 
   7   3   3      103.57      119.50     18.06 o 
  -8   4   3      157.32      144.14     25.61 o 
  -7   4   3      142.07      145.42      8.51 o 
  -6   4   3       16.15       11.24      5.02 o 
  -5   4   3      192.99      203.04      6.58 o 
  -4   4   3     1725.74     1915.97     39.75 o 
  -3   4   3     3484.12     3441.63     63.01 o 
  -2   4   3      623.20      615.13     15.52 o 
  -1   4   3     2129.96     2194.11     37.66 o 
   0   4   3       88.01       82.38      4.71 o 
   1   4   3     1850.64     1938.03     40.94 o 
   2   4   3      509.70      497.31     13.82 o 
   3   4   3     3222.50     3142.59     63.31 o 
   4   4   3     1962.55     2179.11     43.85 o 
   5   4   3      207.47      208.77      9.05 o 
   6   4   3        3.01       -6.98      4.65 o 
   7   4   3      140.81      155.47     24.45 o 
  -7   5   3      142.57      125.45     17.58 o 
  -6   5   3       25.10       31.00      4.05 o 
  -5   5   3      273.53      263.55      7.96 o 
  -4   5   3      124.49      134.97      6.97 o 
  -3   5   3     1307.41     1302.56     29.39 o 
  -2   5   3     2434.90     2488.42     49.14 o 
  -1   5   3     2377.04     2385.58     45.05 o 
   0   5   3     1217.77     1333.05     23.43 o 
   1   5   3     2232.17     2267.52     40.06 o 
   2   5   3     2360.63     2458.44     47.06 o 
   3   5   3     1369.41     1402.17     28.04 o 
   4   5   3      108.53      128.51      6.15 o 
   5   5   3      287.78      267.82      9.64 o 
   6   5   3       21.00       25.71      6.09 o 
   7   5   3      141.30      172.60     20.99 o 
  -7   6   3      588.06      622.67     41.98 o 
  -6   6   3      313.54      288.20     11.90 o 
  -5   6   3      431.86      432.91     15.27 o 
  -4   6   3      938.56      900.83     22.58 o 
  -3   6   3     9438.27     9780.73    200.38 o 
  -2   6   3     2696.89     2620.17     52.25 o 
  -1   6   3     1938.41     2155.72     44.16 o 
   0   6   3     3115.81     3105.74     56.84 o 
   1   6   3     2393.80     2653.61     44.55 o 
   2   6   3     2342.82     2285.52     45.28 o 
   3   6   3     9394.12     9735.40    188.36 o 
   4   6   3      940.34      877.43     26.50 o 
   5   6   3      569.99      540.46     23.15 o 
   6   6   3      369.05      356.66     15.46 o 
   7   6   3      486.07      495.76     41.49 o 
  -7   7   3     1498.36     1572.06     88.61 o 
  -6   7   3      503.14      498.35     26.11 o 
  -5   7   3      906.07      866.76     23.66 o 
  -4   7   3     4948.74     4921.24    116.53 o 
  -3   7   3     6615.63     6624.74    130.92 o 
  -2   7   3     2715.14     2657.41     52.78 o 
  -1   7   3     1858.21     1741.80     33.10 o 
   0   7   3     2109.94     2311.88     42.84 o 
   1   7   3     1875.81     1788.00     33.30 o 
   2   7   3     2405.84     2315.53     45.94 o 
   3   7   3     6670.53     6864.82    144.87 o 
   4   7   3     5316.08     5296.41    132.99 o 
   5   7   3     1022.68     1008.81     28.43 o 
   6   7   3      412.07      441.35     23.08 o 
  -7   8   3      290.64      270.27     32.54 o 
  -6   8   3      701.73      674.46     30.60 o 
  -5   8   3     1009.60      985.51     25.20 o 
  -4   8   3      814.55      752.92     20.73 o 
  -3   8   3      224.86      219.22      7.05 o 
  -2   8   3     2707.87     2739.32     55.59 o 
  -1   8   3     1442.47     1535.69     27.93 o 
   0   8   3      599.73      567.69     12.07 o 
   1   8   3     1294.26     1392.44     27.98 o 
   2   8   3     2759.12     2814.89     55.93 o 
   3   8   3      307.43      251.63     19.08 o 
   4   8   3      915.09      853.09     22.35 o 
   5   8   3      990.98      999.68     30.03 o 
   6   8   3      629.08      626.87     29.46 o 
  -7   9   3      143.06      180.17     29.29 o 
  -6   9   3      211.80      211.62     35.68 o 
  -5   9   3       40.24       31.41      5.52 o 
  -4   9   3      124.45      125.05      6.98 o 
  -3   9   3      143.04      169.23      6.51 o 
  -2   9   3      431.60      395.31     11.41 o 
  -1   9   3      675.78      706.58     14.14 o 
   0   9   3      368.77      420.63      9.78 o 
   1   9   3      595.59      642.38     14.18 o 
   2   9   3      439.10      407.95     10.91 o 
   3   9   3      144.17      169.23      7.89 o 
   4   9   3      130.21      124.09      6.32 o 
   5   9   3       59.94       40.53     10.40 o 
   6   9   3      199.55      228.93     16.82 o 
  -6  10   3      159.15      154.70     29.87 o 
  -5  10   3       87.99       99.06      8.62 o 
  -4  10   3      290.12      287.86      8.47 o 
  -3  10   3       61.44       62.42      4.78 o 
  -2  10   3      124.47      156.80      6.84 o 
  -1  10   3     1022.65     1035.79     21.22 o 
   0  10   3       85.98      102.97      4.88 o 
   1  10   3     1091.73     1109.29     21.57 o 
   2  10   3       79.39       96.60      8.37 o 
   3  10   3       50.08       44.89      7.83 o 
   4  10   3      327.71      309.30     14.55 o 
   5  10   3      123.64      119.40     16.82 o 
  -6  11   3      436.69      443.37     39.07 o 
  -5  11   3      332.87      303.69     19.79 o 
  -4  11   3      509.93      480.87     11.07 o 
  -3  11   3     2692.66     2742.38     59.41 o 
  -2  11   3     1558.60     1531.74     34.45 o 
  -1  11   3     2038.27     1912.03     38.57 o 
   0  11   3     1162.25     1167.90     23.16 o 
   1  11   3     1953.28     1837.14     35.91 o 
   2  11   3     1486.68     1455.33     31.34 o 
   3  11   3     2686.32     2750.07     61.31 o 
   4  11   3      386.48      374.00     13.89 o 
   5  11   3      342.15      329.63     28.86 o 
  -6  12   3      393.36      356.80     35.88 o 
  -5  12   3      702.15      749.35     34.52 o 
  -4  12   3      995.55     1031.39     27.54 o 
  -3  12   3      535.06      524.17     16.19 o 
  -2  12   3     2572.09     2501.27     55.06 o 
  -1  12   3     1778.19     1874.43     38.10 o 
   0  12   3      402.08      342.96      9.13 o 
   1  12   3     1700.11     1806.48     38.40 o 
   2  12   3     2478.25     2427.99     50.35 o 
   3  12   3      690.68      673.16     18.40 o 
   4  12   3      885.50      935.25     26.48 o 
   5  12   3      686.00      701.49     42.80 o 
  -4  13   3      709.94      671.25     24.59 o 
  -3  13   3      119.92      108.29      6.96 o 
  -2  13   3      145.55      162.45     13.00 o 
  -1  13   3      848.55      831.42     19.47 o 
   0  13   3       81.09       58.94      6.05 o 
   1  13   3      890.05      873.73     19.97 o 
   2  13   3      189.05      203.41      8.07 o 
   3  13   3      125.48      122.15      8.67 o 
   4  13   3      671.09      675.28     21.75 o 
   5  13   3      209.34      179.25     20.14 o 
  -5  14   3       14.92       -9.59     23.43 o 
  -4  14   3      137.84      121.95     15.77 o 
  -3  14   3       29.90       37.50     11.22 o 
  -2  14   3       31.65       31.72      7.65 o 
  -1  14   3      536.84      505.08     14.61 o 
   0  14   3       77.45       73.72      7.46 o 
   1  14   3      544.77      537.29     15.31 o 
   2  14   3       35.07       33.38      5.27 o 
   3  14   3       26.58       32.41      8.01 o 
   4  14   3      132.59      107.97     29.27 o 
  -5  15   3      204.95      292.21     34.43 o 
  -4  15   3       44.29       39.90     16.46 o 
  -3  15   3      127.76      131.05     11.44 o 
  -2  15   3       84.85       91.96     10.36 o 
  -1  15   3      349.42      343.80     13.34 o 
   0  15   3     1295.47     1396.64     35.70 o 
   1  15   3      344.81      347.96     13.12 o 
   2  15   3       91.13       90.85      8.91 o 
   3  15   3      111.49      100.11      9.79 o 
   4  15   3       58.80       58.83     17.04 o 
  -4  16   3      188.62      229.94     30.75 o 
  -3  16   3      248.57      236.12     14.43 o 
  -2  16   3     1093.98     1062.81     29.30 o 
  -1  16   3      568.28      517.29     19.93 o 
   0  16   3      145.78      167.00     10.37 o 
   1  16   3      678.77      633.43     18.27 o 
   2  16   3     1112.80     1134.66     38.03 o 
   3  16   3      241.12      248.07     19.76 o 
   4  16   3      218.46      248.63     24.65 o 
  -3  17   3      523.88      509.66     53.02 o 
  -2  17   3      405.98      392.36     19.11 o 
  -1  17   3      429.84      432.04     24.38 o 
   0  17   3      695.34      679.50     20.68 o 
   1  17   3      457.89      442.05     25.14 o 
   2  17   3      456.33      409.57     23.88 o 
   3  17   3      508.91      525.12     28.10 o 
  -2  18   3       25.64       39.07     14.13 o 
  -1  18   3      222.29      196.27     20.05 o 
   0  18   3      378.97      376.02     17.69 o 
   1  18   3      176.58      142.92     15.26 o 
   2  18   3       47.73       36.24     13.94 o 
   0   0   4      655.71      570.37     16.01 o 
   1   0   4    15648.56    15881.01    281.53 o 
   2   0   4     2488.52     2297.09     38.59 o 
   3   0   4    20691.14    20998.06    369.80 o 
   4   0   4     2935.69     3238.34     57.36 o 
   5   0   4      565.80      518.10     11.88 o 
   6   0   4      272.46      230.53      8.86 o 
   7   0   4      620.58      598.71     22.70 o 
   8   0   4       49.27       39.39     12.93 o 
  -8   1   4      317.93      333.05     21.74 o 
  -7   1   4      378.43      359.73     16.31 o 
  -6   1   4     2041.75     2028.34     53.89 o 
  -5   1   4     1557.11     1480.43     27.65 o 
  -4   1   4     1372.65     1260.05     23.54 o 
  -3   1   4     2196.73     2032.09     37.01 o 
  -2   1   4     1494.46     1494.54     23.83 o 
  -1   1   4     3699.92     3730.94     59.10 o 
   0   1   4     2050.56     2103.35     44.51 o 
   1   1   4     3145.38     3205.58     66.71 o 
   2   1   4     1219.96     1224.68     26.35 o 
   3   1   4     2255.55     2062.47     37.04 o 
   4   1   4     1248.40     1097.55     20.60 o 
   5   1   4     1563.13     1497.03     29.45 o 
   6   1   4     2078.97     2082.15     44.51 o 
   7   1   4      402.13      387.93     16.90 o 
   8   1   4      298.56      313.41     28.76 o 
  -8   2   4       38.23       18.11     11.76 o 
  -7   2   4      172.55      194.00      8.99 o 
  -6   2   4      201.16      192.29      9.28 o 
  -5   2   4      208.52      205.56      7.39 o 
  -4   2   4     2382.53     2528.32     46.68 o 
  -3   2   4      239.70      229.24      6.27 o 
  -2   2   4     6377.49     6454.54    111.72 o 
  -1   2   4     8273.71     8551.70    156.53 o 
   0   2   4    13827.99    14053.62    267.03 o 
   1   2   4     8560.14     8903.05    169.18 o 
   2   2   4     6168.14     6202.87    128.09 o 
   3   2   4      209.54      205.17      6.96 o 
   4   2   4     2494.27     2619.21     45.97 o 
   5   2   4      193.89      196.07      6.49 o 
   6   2   4      184.25      180.70      6.31 o 
   7   2   4      205.33      242.49     13.26 o 
   8   2   4       27.51       45.37     19.22 o 
  -8   3   4      145.95      166.08     26.39 o 
  -7   3   4      205.40      202.43     10.02 o 
  -6   3   4      293.56      306.38     10.58 o 
  -5   3   4      352.86      331.80     11.43 o 
  -4   3   4     1748.70     1666.65     33.96 o 
  -3   3   4     1590.71     1655.64     31.16 o 
  -2   3   4     2111.85     2153.83     39.87 o 
  -1   3   4     2566.30     2519.46     46.60 o 
   0   3   4     6058.38     6078.49    100.76 o 
   1   3   4     2422.32     2416.48     49.53 o 
   2   3   4     1794.36     1846.22     43.30 o 
   3   3   4     1688.06     1773.07     35.88 o 
   4   3   4     1870.05     1790.58     37.37 o 
   5   3   4      319.37      295.71     11.59 o 
   6   3   4      237.93      250.88     17.78 o 
   7   3   4      226.47      236.08     17.10 o 
  -7   4   4      415.12      381.35     20.80 o 
  -6   4   4      374.42      391.49     14.20 o 
  -5   4   4     2379.10     2476.30     54.27 o 
  -4   4   4      920.59     1057.34     26.19 o 
  -3   4   4     4067.33     4057.09     76.41 o 
  -2   4   4     7503.46     7777.09    172.77 o 
  -1   4   4     5451.27     5561.10     92.66 o 
   0   4   4    10204.23    10180.74    181.62 o 
   1   4   4     4667.33     4723.24     99.71 o 
   2   4   4     7046.69     7473.79    146.69 o 
   3   4   4     4001.33     3951.08     83.77 o 
   4   4   4     1211.19     1353.28     27.03 o 
   5   4   4     2563.54     2675.94     60.42 o 
   6   4   4      459.59      469.78     17.09 o 
   7   4   4      451.29      430.98     30.21 o 
  -7   5   4      357.30      324.88     15.65 o 
  -6   5   4      604.45      603.03     16.06 o 
  -5   5   4      295.53      281.99      8.70 o 
  -4   5   4     3463.56     3331.55     69.82 o 
  -3   5   4      704.81      773.12     19.46 o 
  -2   5   4    15469.62    15880.86    309.06 o 
  -1   5   4     6617.69     6615.07    115.26 o 
   0   5   4     1895.02     1780.97     32.72 o 
   1   5   4     6243.13     6235.00    124.21 o 
   2   5   4    15626.54    16026.47    306.69 o 
   3   5   4      898.23      949.39     20.40 o 
   4   5   4     3466.24     3361.92     77.56 o 
   5   5   4      333.58      322.23     10.37 o 
   6   5   4      469.94      500.05     21.66 o 
   7   5   4      301.44      301.41     31.67 o 
  -7   6   4      323.03      343.58     33.31 o 
  -6   6   4       11.83       12.09     10.62 o 
  -5   6   4     2059.90     2072.90     51.58 o 
  -4   6   4     1318.27     1340.50     32.26 o 
  -3   6   4     1898.72     1892.17     45.22 o 
  -2   6   4     1228.26     1181.96     24.06 o 
  -1   6   4     2871.87     2883.80     50.33 o 
   0   6   4     8109.39     7968.97    133.63 o 
   1   6   4     2662.97     2670.82     50.58 o 
   2   6   4     1211.38     1171.83     24.63 o 
   3   6   4     2340.79     2351.08     46.65 o 
   4   6   4     1298.42     1304.12     37.38 o 
   5   6   4     2200.58     2314.94     59.59 o 
   6   6   4       35.86       18.09     11.02 o 
   7   6   4      269.95      275.70     23.05 o 
  -7   7   4        3.39       66.29     25.27 o 
  -6   7   4      125.85      115.22     10.53 o 
  -5   7   4      307.94      305.09     10.94 o 
  -4   7   4      184.26      161.99      7.61 o 
  -3   7   4     1495.63     1578.43     43.33 o 
  -2   7   4      155.51      150.45      5.65 o 
  -1   7   4      335.63      382.52      9.26 o 
   0   7   4     5925.05     6237.43    111.75 o 
   1   7   4      328.38      385.41      8.46 o 
   2   7   4      161.21      150.82      6.52 o 
   3   7   4     1493.41     1583.70     43.88 o 
   4   7   4      193.48      200.82     12.31 o 
   5   7   4      324.16      331.21     13.90 o 
   6   7   4      117.73      130.42     19.63 o 
  -7   8   4      281.88      284.56     33.70 o 
  -6   8   4      437.26      444.65     46.07 o 
  -5   8   4      235.05      219.71      8.41 o 
  -4   8   4      344.53      358.98     11.18 o 
  -3   8   4     1856.02     1842.75     39.85 o 
  -2   8   4     1046.11      894.26     22.01 o 
  -1   8   4      766.34      700.24     14.21 o 
   0   8   4     1393.53     1254.47     22.84 o 
   1   8   4      630.72      582.47     13.44 o 
   2   8   4     1149.62     1016.35     21.10 o 
   3   8   4     1784.14     1792.40     45.00 o 
   4   8   4      302.81      317.51     14.31 o 
   5   8   4      191.02      201.20     18.19 o 
   6   8   4      437.94      438.49     19.65 o 
  -7   9   4      407.51      382.99     35.06 o 
  -6   9   4     1425.19     1442.53     84.61 o 
  -5   9   4      197.16      192.13     11.69 o 
  -4   9   4     2439.57     2413.42     62.92 o 
  -3   9   4      918.93      960.54     22.82 o 
  -2   9   4     1923.96     1867.52     48.02 o 
  -1   9   4     2410.37     2409.52     41.60 o 
   0   9   4     3735.21     3510.23     60.77 o 
   1   9   4     2015.54     2019.88     41.54 o 
   2   9   4     2091.64     2091.97     44.93 o 
   3   9   4      961.85     1032.53     24.19 o 
   4   9   4     2278.29     2291.96     57.62 o 
   5   9   4      244.61      247.06     24.96 o 
   6   9   4     1526.88     1658.05     80.71 o 
  -6  10   4      427.80      420.23     35.78 o 
  -5  10   4     1405.53     1388.20     53.95 o 
  -4  10   4      524.03      495.23     13.82 o 
  -3  10   4     1048.78     1085.12     25.49 o 
  -2  10   4     1573.01     1545.96     39.43 o 
  -1  10   4     2697.04     2586.73     49.74 o 
   0  10   4      724.79      609.61     12.51 o 
   1  10   4     2464.21     2348.87     46.19 o 
   2  10   4     1662.98     1653.43     37.03 o 
   3  10   4     1101.54     1140.25     26.82 o 
   4  10   4      452.40      420.92     16.85 o 
   5  10   4     1199.69     1246.26     43.54 o 
   6  10   4      412.29      410.54     29.34 o 
  -6  11   4      178.39      157.60     29.05 o 
  -5  11   4      123.22      123.24     29.32 o 
  -4  11   4       98.49       92.94      5.03 o 
  -3  11   4      587.52      553.46     14.34 o 
  -2  11   4      574.27      559.76     16.02 o 
  -1  11   4     1406.09     1428.96     31.19 o 
   0  11   4       15.18       19.40      4.54 o 
   1  11   4     1504.52     1547.59     29.30 o 
   2  11   4      534.94      507.39     15.18 o 
   3  11   4      528.84      529.87     15.69 o 
   4  11   4       82.80       91.32      9.66 o 
   5  11   4      155.64      160.75     20.34 o 
  -6  12   4       35.12       42.12     26.05 o 
  -5  12   4      171.72      143.55     15.12 o 
  -4  12   4      567.48      574.20     18.22 o 
  -3  12   4      127.10      112.90      7.35 o 
  -2  12   4      412.63      381.38     12.94 o 
  -1  12   4       96.19       82.22      5.68 o 
   0  12   4      211.88      204.25      7.22 o 
   1  12   4       92.02       89.89      6.61 o 
   2  12   4      395.16      375.46     10.76 o 
   3  12   4      129.95      103.14      8.54 o 
   4  12   4      580.66      623.36     21.08 o 
   5  12   4      147.53      157.65     18.74 o 
   6  12   4       40.62       28.75     26.65 o 
  -6  13   4      384.80      429.81     39.99 o 
  -5  13   4      386.43      409.24     37.38 o 
  -4  13   4       30.58       42.96     18.62 o 
  -3  13   4      269.20      249.21      9.61 o 
  -2  13   4      967.72     1045.59     30.44 o 
  -1  13   4       57.99       50.13      5.40 o 
   0  13   4     1454.06     1379.13     27.69 o 
   1  13   4       54.81       53.16      6.29 o 
   2  13   4      955.47     1045.51     25.02 o 
   3  13   4      303.86      284.25     13.62 o 
   4  13   4       23.33       22.66      9.24 o 
   5  13   4      351.23      357.33     28.86 o 
  -5  14   4      246.65      248.73     32.44 o 
  -4  14   4       78.72       66.61     14.96 o 
  -3  14   4     1289.51     1289.92     33.93 o 
  -2  14   4      460.16      454.64     16.02 o 
  -1  14   4     2908.83     2908.86     73.32 o 
   0  14   4     1622.79     1617.08     37.26 o 
   1  14   4     3175.38     3158.03     66.64 o 
   2  14   4      439.10      435.45     12.98 o 
   3  14   4     1098.68     1121.80     35.29 o 
  -5  15   4      269.33      298.02     33.65 o 
  -4  15   4      430.64      463.34     26.20 o 
  -3  15   4      202.00      187.48     25.37 o 
  -2  15   4      200.50      209.58     11.12 o 
  -1  15   4      214.81      221.63     11.30 o 
   0  15   4      751.32      762.03     22.20 o 
   1  15   4      237.76      257.17     11.13 o 
   2  15   4      242.74      229.45     14.58 o 
   3  15   4      191.34      204.54     11.75 o 
   4  15   4      435.69      455.86     35.01 o 
  -4  16   4       66.02       27.84     23.97 o 
  -3  16   4      217.59      204.60     13.68 o 
  -2  16   4       89.46       78.16     10.36 o 
  -1  16   4       64.70       66.04     10.52 o 
   0  16   4      451.34      458.57     16.02 o 
   1  16   4       59.03       52.90      7.99 o 
   2  16   4      109.87       98.28     18.59 o 
   3  16   4      217.50      239.19     26.87 o 
   4  16   4       54.37       64.35     17.96 o 
  -3  17   4       40.58       60.46     14.70 o 
  -2  17   4       25.61       14.55     23.56 o 
  -1  17   4       67.48       56.45     17.53 o 
   0  17   4      134.12      111.61      9.99 o 
   1  17   4       65.01       50.63     12.29 o 
   2  17   4       26.37       -3.17     11.19 o 
  -2  18   4       31.00       26.17     14.01 o 
  -1  18   4      177.35      151.63     15.69 o 
   0  18   4      151.72      173.39     22.18 o 
   1  18   4      177.46      164.03     15.25 o 
   2  18   4       38.90       69.19     22.32 o 
   1   0   5     1692.55     1593.31     33.89 o 
   2   0   5      136.29      188.71      4.44 o 
   3   0   5      151.03      146.96      5.70 o 
   4   0   5      123.53      136.70      4.98 o 
   5   0   5      242.33      273.47      7.79 o 
   6   0   5       34.91       46.58      5.44 o 
   7   0   5      197.46      176.62     12.13 o 
   8   0   5       79.41       62.65     17.67 o 
  -8   1   5      351.71      345.37     25.86 o 
  -7   1   5       54.33       57.66      8.86 o 
  -6   1   5      861.95      883.56     26.19 o 
  -5   1   5      773.32      756.20     15.73 o 
  -4   1   5     2983.65     3193.55     62.22 o 
  -3   1   5      590.89      563.55     12.01 o 
  -2   1   5     6839.79     6657.10    103.36 o 
  -1   1   5     1682.41     1600.77     33.12 o 
   0   1   5     4447.40     4535.79     93.88 o 
   1   1   5     1583.04     1530.61     28.43 o 
   2   1   5     6483.00     6318.42    115.17 o 
   3   1   5      646.93      625.85     11.32 o 
   4   1   5     3120.93     3340.70     55.29 o 
   5   1   5      683.91      667.53     16.43 o 
   6   1   5      919.82      955.64     21.74 o 
   7   1   5       35.68       38.64     12.81 o 
   8   1   5      345.39      261.36     28.32 o 
  -7   2   5      806.37      790.81     26.97 o 
  -6   2   5      259.16      273.69     10.92 o 
  -5   2   5     2657.16     2583.19     61.84 o 
  -4   2   5      955.63      975.03     19.22 o 
  -3   2   5     2142.52     2163.76     42.13 o 
  -2   2   5     1115.44     1156.78     20.72 o 
  -1   2   5     5780.72     5618.36     90.35 o 
   0   2   5     4134.40     4163.61     79.25 o 
   1   2   5     5048.08     4983.96    108.71 o 
   2   2   5     1204.51     1213.06     26.76 o 
   3   2   5     2216.23     2236.89     45.75 o 
   4   2   5     1015.34     1011.43     22.14 o 
   5   2   5     2779.37     2701.20     54.98 o 
   6   2   5      267.61      248.07      8.38 o 
   7   2   5      754.92      724.61     27.19 o 
  -7   3   5       97.75      125.95      8.11 o 
  -6   3   5     1525.61     1542.07     43.27 o 
  -5   3   5      141.92      152.00      6.32 o 
  -4   3   5     1268.86     1254.18     25.97 o 
  -3   3   5      764.51      763.19     15.07 o 
  -2   3   5    15366.78    15690.29    292.16 o 
  -1   3   5     3681.03     3513.13     63.88 o 
   0   3   5     3704.19     3564.73     68.26 o 
   1   3   5     3866.98     3656.35     68.51 o 
   2   3   5    14770.41    15184.89    317.49 o 
   3   3   5      645.07      651.11     16.21 o 
   4   3   5     1371.95     1367.69     31.19 o 
   5   3   5      148.40      138.90      7.15 o 
   6   3   5     1657.36     1625.07     64.15 o 
   7   3   5       65.53       69.05     21.01 o 
  -7   4   5      269.94      284.28     17.54 o 
  -6   4   5        7.30       -0.88     10.09 o 
  -5   4   5     1127.42     1097.66     24.68 o 
  -4   4   5      184.07      179.52      6.96 o 
  -3   4   5     1369.69     1370.88     26.98 o 
  -2   4   5     2120.08     2335.88     42.30 o 
  -1   4   5     4406.10     4569.80     76.25 o 
   0   4   5     5437.92     5304.15     88.31 o 
   1   4   5     4433.93     4553.08     94.59 o 
   2   4   5     2038.61     2269.46     48.90 o 
   3   4   5     1339.34     1319.56     33.17 o 
   4   4   5      218.33      213.15      7.63 o 
   5   4   5     1118.51     1080.55     27.62 o 
   6   4   5        2.07      -10.06      9.18 o 
   7   4   5      243.69      234.87     18.07 o 
  -7   5   5      143.85      109.08     11.22 o 
  -6   5   5      194.51      215.83     11.70 o 
  -5   5   5       85.09       95.24      5.10 o 
  -4   5   5      172.57      174.56      5.96 o 
  -3   5   5     2412.09     2526.58     53.23 o 
  -2   5   5      830.32      832.81     18.73 o 
  -1   5   5     2270.40     2447.93     41.81 o 
   0   5   5     6826.59     7196.77    128.76 o 
   1   5   5     2217.05     2423.99     48.14 o 
   2   5   5      811.75      844.87     21.47 o 
   3   5   5     2440.88     2522.25     50.25 o 
   4   5   5      137.57      137.67     10.78 o 
   5   5   5       92.95      109.04      7.89 o 
   6   5   5      201.81      212.14     13.84 o 
  -7   6   5      303.04      366.29     34.33 o 
  -6   6   5      156.36      157.31     12.33 o 
  -5   6   5     1156.70     1151.51     30.78 o 
  -4   6   5       16.33       12.15      5.86 o 
  -3   6   5     3832.51     4052.14     92.49 o 
  -2   6   5     2124.11     2145.03     41.75 o 
  -1   6   5     6065.72     6274.40    103.08 o 
   0   6   5     1283.47     1349.12     25.48 o 
   1   6   5     5764.10     5919.09    118.50 o 
   2   6   5     1983.80     2055.91     42.20 o 
   3   6   5     3767.27     3989.40     95.23 o 
   4   6   5       23.90       18.33      7.87 o 
   5   6   5     1307.47     1354.67     36.35 o 
   6   6   5      144.30      145.43     12.36 o 
   7   6   5      318.14      332.44     26.39 o 
  -7   7   5      414.93      410.69     37.62 o 
  -6   7   5      542.94      508.01     21.05 o 
  -5   7   5        2.73       -2.17      4.60 o 
  -4   7   5     2415.49     2294.44     55.12 o 
  -3   7   5     1619.35     1583.49     42.31 o 
  -2   7   5     3753.53     3744.68     74.71 o 
  -1   7   5      535.42      493.36     11.52 o 
   0   7   5     6915.51     6631.12    119.03 o 
   1   7   5      677.09      636.46     13.43 o 
   2   7   5     3918.68     3897.39     75.14 o 
   3   7   5     1485.25     1496.34     38.46 o 
   4   7   5     2460.74     2393.19     63.34 o 
   5   7   5       13.51        2.38      8.60 o 
   6   7   5      460.73      487.80     21.11 o 
   7   7   5      444.39      426.62     30.07 o 
  -7   8   5      637.21      626.01     45.56 o 
  -6   8   5      102.77      109.91     13.64 o 
  -5   8   5     1863.44     1758.76     42.42 o 
  -4   8   5     1091.34     1071.28     26.57 o 
  -3   8   5     1214.53     1192.55     24.74 o 
  -2   8   5      286.27      305.56      9.45 o 
  -1   8   5     5715.80     5826.02    103.89 o 
   0   8   5     5752.18     5904.62    106.39 o 
   1   8   5     5588.46     5727.26    104.13 o 
   2   8   5      354.34      386.03     10.77 o 
   3   8   5     1226.92     1221.63     31.32 o 
   4   8   5     1031.62     1025.57     27.92 o 
   5   8   5     1757.48     1734.66     55.90 o 
   6   8   5      130.93      114.39     14.57 o 
  -7   9   5       27.47       23.34     26.73 o 
  -6   9   5      216.41      222.36     17.70 o 
  -5   9   5      120.45       97.06     14.43 o 
  -4   9   5       58.23       65.14      6.21 o 
  -3   9   5      430.14      400.59      9.95 o 
  -2   9   5     1208.20     1251.92     28.41 o 
  -1   9   5     3746.10     3875.67     69.34 o 
   0   9   5     1474.26     1420.83     27.27 o 
   1   9   5     3634.49     3770.71     69.72 o 
   2   9   5     1251.96     1270.84     32.54 o 
   3   9   5      457.97      433.13     16.17 o 
   4   9   5       68.20       57.98     10.79 o 
   5   9   5      109.96       80.41     13.62 o 
   6   9   5      235.98      268.82     24.31 o 
   7   9   5       33.68       16.90     21.89 o 
  -6  10   5       11.41      -24.84     26.24 o 
  -5  10   5     1121.02     1089.70     46.68 o 
  -4  10   5      175.46      163.20      8.75 o 
  -3  10   5      114.67      125.82      5.26 o 
  -2  10   5      315.00      303.70      9.61 o 
  -1  10   5     2484.39     2481.54     56.05 o 
   0  10   5        9.33        0.25      3.63 o 
   1  10   5     2735.39     2714.51     52.04 o 
   2  10   5      354.04      338.84     12.19 o 
   3  10   5      180.94      185.59     22.61 o 
   4  10   5      157.24      175.22     11.52 o 
   5  10   5     1068.42     1089.90     44.85 o 
   6  10   5        8.32        2.05     13.03 o 
  -6  11   5      721.22      706.67     50.50 o 
  -5  11   5      286.62      293.74     14.37 o 
  -4  11   5     1670.12     1666.61     38.76 o 
  -3  11   5     1013.73      982.21     22.22 o 
  -2  11   5      837.77      759.74     22.87 o 
  -1  11   5      374.07      379.70     10.76 o 
   0  11   5     2577.41     2611.98     52.09 o 
   1  11   5      338.63      336.27      9.99 o 
   2  11   5     1044.82      972.98     24.49 o 
   3  11   5     1127.97     1140.95     28.86 o 
   4  11   5     1431.13     1539.87     45.63 o 
   5  11   5      316.84      339.42     26.87 o 
  -6  12   5      369.09      329.88     35.01 o 
  -5  12   5      136.99      136.12     15.33 o 
  -4  12   5       15.79       12.51     11.20 o 
  -3  12   5     2592.77     2642.47     61.61 o 
  -2  12   5      378.07      387.30     13.38 o 
  -1  12   5     2048.78     2021.83     46.71 o 
   0  12   5       51.41       61.32      5.82 o 
   1  12   5     2249.17     2254.87     47.57 o 
   2  12   5      419.28      422.00     14.88 o 
   3  12   5     2530.59     2648.74     72.07 o 
   4  12   5       26.66       32.77     13.85 o 
   5  12   5      141.46      153.05     20.05 o 
  -6  13   5      177.62      201.42     32.68 o 
  -5  13   5      143.82      121.12     15.61 o 
  -4  13   5      974.48      922.77     32.02 o 
  -3  13   5       62.47       70.05      6.23 o 
  -2  13   5      377.49      376.24     14.61 o 
  -1  13   5      605.34      608.46     17.70 o 
   0  13   5     2348.00     2361.94     47.98 o 
   1  13   5      652.78      666.08     17.22 o 
   2  13   5      425.93      412.03     16.58 o 
   3  13   5       90.97       79.75     20.77 o 
   4  13   5      921.69      972.65     40.68 o 
   5  13   5      129.58      140.61     20.92 o 
  -5  14   5        8.97       -7.26     25.57 o 
  -4  14   5       97.28      117.38     15.89 o 
  -3  14   5       83.44       85.78     10.22 o 
  -2  14   5       59.13       65.34     10.66 o 
  -1  14   5      289.79      282.49     12.37 o 
   0  14   5       20.25       22.26      8.12 o 
   1  14   5      297.32      278.47     11.73 o 
   2  14   5       62.43       68.59      6.15 o 
   3  14   5       81.64       89.17     10.64 o 
   4  14   5       89.69       97.22     19.85 o 
   5  14   5        9.15       -4.96     13.77 o 
  -5  15   5       70.83       35.64     24.69 o 
  -4  15   5      351.55      358.25     28.33 o 
  -3  15   5      342.15      306.72     13.75 o 
  -2  15   5      178.30      173.03     14.67 o 
  -1  15   5      151.76      144.63      9.66 o 
   0  15   5     1788.73     1755.38     48.28 o 
   1  15   5      174.30      163.82     10.18 o 
   2  15   5      155.07      162.31     14.94 o 
   3  15   5      302.45      268.54     21.55 o 
   4  15   5      356.87      325.18     30.07 o 
  -4  16   5      258.80      226.84     29.63 o 
  -3  16   5      460.14      490.03     27.34 o 
  -1  16   5      323.92      349.96     19.08 o 
   0  16   5      351.09      390.68     16.36 o 
   1  16   5      384.70      410.75     15.56 o 
   2  16   5       50.52       13.83     12.58 o 
   3  16   5      466.12      461.62     26.10 o 
   4  16   5      271.09      192.71     24.26 o 
  -3  17   5       84.32       97.01     25.37 o 
  -2  17   5      750.23      751.60     54.28 o 
  -1  17   5      233.07      219.57     17.25 o 
   0  17   5      523.05      531.85     19.27 o 
   1  17   5      220.53      202.72     19.16 o 
   2  17   5      742.90      738.19     50.21 o 
   3  17   5       61.71       81.56     16.79 o 
  -2  18   5       58.40       10.41     18.93 o 
  -1  18   5       39.17       50.74     11.79 o 
   0  18   5      194.32      164.92     17.57 o 
   1  18   5       73.04       68.32     15.95 o 
   2  18   5       63.72       39.80     22.32 o 
   0   0   6    11670.67    11780.10    305.16 o 
   1   0   6    19570.56    18936.53    369.39 o 
   2   0   6        0.28        5.60      3.18 o 
   3   0   6     5410.85     5256.16     87.64 o 
   4   0   6     2628.36     2489.38     45.17 o 
   5   0   6     3099.93     3032.06     62.76 o 
   6   0   6       46.92       45.25      5.40 o 
   7   0   6      987.16     1033.56     34.92 o 
   8   0   6       44.57       60.66     12.44 o 
  -8   1   6      866.60      908.77     52.10 o 
  -7   1   6       95.99       80.78     12.76 o 
  -6   1   6      726.57      736.26     19.59 o 
  -5   1   6      306.97      272.77     11.80 o 
  -4   1   6     5735.94     6026.78    106.31 o 
  -3   1   6       25.28       23.33      3.18 o 
  -2   1   6     4585.70     4306.31     67.24 o 
  -1   1   6      374.02      344.76      8.37 o 
   0   1   6      748.12      792.25     16.41 o 
   1   1   6      345.00      342.00      7.72 o 
   2   1   6     4362.33     4062.90     80.35 o 
   3   1   6       30.99       33.84      3.36 o 
   4   1   6     5689.59     5960.98    100.11 o 
   5   1   6      334.76      312.26      7.36 o 
   6   1   6      962.72      950.71     23.57 o 
   7   1   6       82.89       77.22     10.20 o 
   8   1   6      819.36      895.70     54.04 o 
  -7   2   6       10.14        6.34      8.74 o 
  -6   2   6      109.59       96.28      7.22 o 
  -5   2   6        1.13        0.21      6.64 o 
  -4   2   6      312.30      310.90      8.27 o 
  -3   2   6      318.24      305.60      7.72 o 
  -2   2   6       83.20       82.10      3.78 o 
  -1   2   6     2433.81     2282.67     45.44 o 
   0   2   6      900.24      855.51     19.34 o 
   1   2   6     2477.88     2326.17     41.71 o 
   2   2   6       80.74       81.90      4.43 o 
   3   2   6      256.47      253.80     11.03 o 
   4   2   6      293.64      303.17      9.85 o 
   5   2   6        2.36       -5.33      5.46 o 
   6   2   6       94.47       76.61      7.65 o 
   7   2   6        9.02       -4.11     12.49 o 
  -7   3   6        9.98       -5.05      8.23 o 
  -6   3   6      164.41      154.32     13.67 o 
  -5   3   6        0.26       12.64      5.04 o 
  -4   3   6      293.43      274.78      7.84 o 
  -3   3   6      714.07      656.53     13.51 o 
  -2   3   6     1833.15     1945.04     31.86 o 
  -1   3   6      756.56      812.05     17.01 o 
   0   3   6      911.42      853.40     17.43 o 
   1   3   6      769.60      835.87     17.06 o 
   2   3   6     1761.79     1885.40     37.80 o 
   3   3   6      741.02      682.85     17.55 o 
   4   3   6      300.37      286.03     17.92 o 
   5   3   6        0.03       -3.19      4.94 o 
   6   3   6      196.71      167.48     10.11 o 
   7   3   6        6.88      -18.61     12.65 o 
  -7   4   6      846.82      907.11     38.17 o 
  -6   4   6      141.45      121.92      7.93 o 
  -5   4   6     2063.08     2096.72     52.70 o 
  -4   4   6      215.91      222.80      7.70 o 
  -3   4   6     6706.23     6930.01    120.44 o 
  -2   4   6     1172.64     1212.42     19.77 o 
  -1   4   6     5390.25     5556.71     91.68 o 
   0   4   6     1177.11     1214.50     22.62 o 
   1   4   6     5333.28     5418.15    104.74 o 
   2   4   6     1223.44     1256.57     27.32 o 
   3   4   6     6438.54     6597.34    152.18 o 
   4   4   6      196.36      208.96     10.16 o 
   5   4   6     2322.85     2368.02     53.24 o 
   6   4   6      140.32      102.55     10.92 o 
   7   4   6      744.18      733.69     50.11 o 
  -7   5   6      146.85      177.46     11.98 o 
  -6   5   6     2367.37     2379.03     68.14 o 
  -5   5   6      393.80      398.77     11.89 o 
  -4   5   6     1430.28     1383.90     31.81 o 
  -3   5   6       77.13       75.31      4.48 o 
  -2   5   6    11395.96    11766.32    193.98 o 
  -1   5   6      118.03      112.63      4.18 o 
   0   5   6     9510.46     9420.71    178.04 o 
   1   5   6       97.38       99.32      5.94 o 
   2   5   6    10619.95    11086.51    236.42 o 
   3   5   6       94.33       62.32      6.05 o 
   4   5   6     1648.37     1596.08     41.25 o 
   5   5   6      413.49      393.69     16.14 o 
   6   5   6     2107.40     2133.56     70.41 o 
   7   5   6      137.17      157.02     20.77 o 
  -7   6   6      404.43      368.53     22.24 o 
  -6   6   6       87.05       87.94     10.59 o 
  -5   6   6      683.77      732.85     24.00 o 
  -4   6   6        9.43       -0.32      6.36 o 
  -3   6   6     1164.84      963.88     30.42 o 
  -2   6   6      609.95      611.14     12.49 o 
  -1   6   6     2811.74     2924.76     45.52 o 
   0   6   6     6758.34     6551.56    117.61 o 
   1   6   6     2518.76     2635.40     55.47 o 
   2   6   6      606.61      614.78     14.41 o 
   3   6   6     1326.09     1176.54     28.29 o 
   4   6   6        5.21       13.02      7.40 o 
   5   6   6      771.51      865.74     25.53 o 
   6   6   6       79.44       79.20     11.66 o 
   7   6   6      387.28      394.16     22.71 o 
  -7   7   6        2.47      -37.91     25.27 o 
  -6   7   6      172.30      186.98     22.72 o 
  -5   7   6      109.10      120.87      8.06 o 
  -4   7   6      159.60      153.12      7.57 o 
  -3   7   6      437.46      415.69     14.74 o 
  -2   7   6     1324.68     1356.37     27.84 o 
  -1   7   6       19.91       12.82      3.88 o 
   0   7   6        0.02       -6.43      4.28 o 
   1   7   6       19.05        8.37      5.58 o 
   2   7   6     1310.52     1357.95     28.46 o 
   3   7   6      444.14      433.29     15.72 o 
   4   7   6      154.49      161.33     10.98 o 
   5   7   6      115.69      114.11     12.16 o 
   6   7   6      167.17      196.36     15.14 o 
   7   7   6        2.59      -16.61     16.75 o 
  -7   8   6      317.46      345.71     36.27 o 
  -6   8   6       54.12       67.52     21.93 o 
  -5   8   6      418.98      390.41     16.29 o 
  -4   8   6      343.35      355.59     11.93 o 
  -3   8   6     2577.47     2524.02     58.92 o 
  -2   8   6     1188.23     1196.25     24.73 o 
  -1   8   6      832.40      868.07     17.19 o 
   0   8   6      908.85      988.17     19.56 o 
   1   8   6      956.22      992.06     18.79 o 
   2   8   6     1172.11     1179.06     27.63 o 
   3   8   6     2358.09     2368.83     59.53 o 
   4   8   6      360.82      375.67     15.46 o 
   5   8   6      385.08      411.87     18.99 o 
   6   8   6       62.32       55.63     18.50 o 
  -7   9   6       73.35       44.50     24.06 o 
  -6   9   6     2083.00     2159.14    105.72 o 
  -5   9   6      133.27      132.49     15.07 o 
  -4   9   6     2078.38     2198.42     62.79 o 
  -3   9   6      506.77      486.82     11.53 o 
  -2   9   6     2525.25     2575.20     60.31 o 
  -1   9   6      634.66      652.17     13.45 o 
   0   9   6     5571.86     5873.79    105.99 o 
   1   9   6      593.99      594.84     14.63 o 
   2   9   6     2951.81     3083.62     68.12 o 
   3   9   6      513.77      502.82     18.09 o 
   4   9   6     2308.01     2490.33     64.56 o 
   5   9   6      118.99      130.09     12.82 o 
   6   9   6     2079.98     2286.67    114.85 o 
  -6  10   6       40.70       33.98     12.36 o 
  -5  10   6     2057.87     2048.88     81.09 o 
  -4  10   6       35.05       34.72      5.96 o 
  -3  10   6     1083.26     1075.77     22.36 o 
  -2  10   6       98.07       85.31      5.45 o 
  -1  10   6     2709.16     2680.08     52.17 o 
   0  10   6        2.30       -6.23      4.15 o 
   1  10   6     3029.33     3005.12     56.46 o 
   2  10   6       90.52       69.61      7.99 o 
   3  10   6     1036.19     1020.07     28.45 o 
   4  10   6       41.51       45.93     13.73 o 
   5  10   6     2031.25     2079.94     81.55 o 
   6  10   6       43.72       26.00     16.46 o 
   7  10   6      498.13      524.47     43.33 o 
  -6  11   6      118.67      192.95     29.15 o 
  -5  11   6      145.06      163.34     11.04 o 
  -4  11   6      528.11      501.39     19.60 o 
  -3  11   6       87.54       86.31      5.22 o 
  -2  11   6      465.16      476.91     13.83 o 
  -1  11   6      281.28      270.50      7.88 o 
   0  11   6     1489.35     1562.07     32.43 o 
   1  11   6      288.79      280.94      9.88 o 
   2  11   6      607.93      618.49     23.47 o 
   3  11   6       99.76       94.72     10.77 o 
   4  11   6      482.62      466.62     19.04 o 
   5  11   6      134.14      109.14     21.40 o 
   6  11   6      137.60      169.50     23.77 o 
  -6  12   6       78.54       95.53     27.41 o 
  -5  12   6       53.90       33.05     16.32 o 
  -4  12   6      163.39      155.55     10.67 o 
  -3  12   6       91.80       71.97      5.94 o 
  -2  12   6       95.84       91.57      6.54 o 
  -1  12   6      540.43      515.43     13.49 o 
   0  12   6       85.44       75.18      6.85 o 
   1  12   6      584.81      569.68     15.36 o 
   2  12   6      100.05       79.47      9.72 o 
   3  12   6      117.81      100.19     16.11 o 
   4  12   6      153.55      138.64     14.16 o 
   5  12   6       41.35        8.93     14.00 o 
  -5  13   6       40.94       32.44     26.19 o 
  -4  13   6      941.68      967.86     32.43 o 
  -3  13   6      264.62      293.95     10.73 o 
  -2  13   6      361.11      343.06     12.19 o 
  -1  13   6      189.13      186.17      8.83 o 
   0  13   6     2305.74     2343.23     47.67 o 
   1  13   6      183.63      178.06      8.60 o 
   2  13   6      445.55      445.70     24.67 o 
   3  13   6      258.48      323.71     17.72 o 
   4  13   6      850.74      929.79     33.95 o 
   5  13   6       41.60       35.88     15.59 o 
  -5  14   6      307.65      329.73     35.06 o 
  -4  14   6      154.99      155.66     29.90 o 
  -3  14   6     1257.72     1259.33     35.93 o 
  -2  14   6      273.47      260.06     14.00 o 
  -1  14   6     2642.09     2707.84     65.09 o 
   0  14   6        0.14       -3.12      8.90 o 
   1  14   6     2648.47     2736.99     71.49 o 
   2  14   6      286.08      289.73     17.04 o 
   3  14   6     1322.87     1353.04     54.15 o 
   4  14   6      146.43      141.20     16.80 o 
   5  14   6      277.83      371.03     29.54 o 
  -4  15   6      433.55      427.62     25.69 o 
  -3  15   6      170.46      149.85     29.22 o 
  -2  15   6      524.13      481.06     17.40 o 
  -1  15   6       48.95       61.66      8.58 o 
   0  15   6      590.07      642.93     21.75 o 
   1  15   6       45.12       50.94     12.67 o 
   2  15   6      460.67      465.54     22.42 o 
   3  15   6      154.06      183.80     25.03 o 
   4  15   6      420.09      419.34     24.85 o 
  -4  16   6       23.97       42.09     20.65 o 
  -3  16   6      155.17      160.04     18.48 o 
  -2  16   6      193.66      187.11     15.35 o 
  -1  16   6      379.68      371.95     16.04 o 
   0  16   6      960.36      953.96     29.24 o 
   1  16   6      438.67      410.72     24.06 o 
   2  16   6      186.89      223.45     27.94 o 
   3  16   6      166.19      214.98     26.29 o 
   4  16   6       25.60       25.53     15.25 o 
  -3  17   6       95.46      105.55     16.16 o 
  -2  17   6      163.86      154.79     17.65 o 
  -1  17   6      120.04      122.81     12.24 o 
   0  17   6      104.21      114.92     10.88 o 
   1  17   6      120.23      117.14     17.18 o 
   2  17   6      149.88      123.56     25.23 o 
   3  17   6       99.69       51.18     23.39 o 
  -2  18   6        9.48       10.03     16.96 o 
  -1  18   6      317.11      311.37     35.15 o 
   0  18   6      165.86      188.66     18.66 o 
   1  18   6      298.19      312.69     34.04 o 
   2  18   6       11.21        0.30     15.51 o 
   1   0   7      119.56      120.24     14.93 o 
   2   0   7       24.97        3.47      3.67 o 
   3   0   7      249.44      248.85      6.43 o 
   4   0   7        6.57       -1.56      3.33 o 
   5   0   7      314.39      257.43      8.56 o 
   6   0   7      144.45      131.16      6.89 o 
   7   0   7      409.33      420.30     25.03 o 
   8   0   7        3.15       -0.68     14.65 o 
  -8   1   7      188.78      270.76     25.23 o 
  -7   1   7      294.08      308.39     21.89 o 
  -6   1   7      464.94      447.93     14.42 o 
  -5   1   7      124.30      151.53      9.49 o 
  -4   1   7     2751.41     2676.97     44.63 o 
  -3   1   7      635.58      602.97     11.48 o 
  -2   1   7     3937.96     4017.96     67.57 o 
  -1   1   7     1890.20     1889.01     36.92 o 
   0   1   7       86.90       44.62      3.43 o 
   1   1   7     1811.26     1827.89     35.73 o 
   2   1   7     3863.76     3952.66     76.21 o 
   3   1   7      642.74      586.25     12.87 o 
   4   1   7     2913.85     2836.28     53.27 o 
   5   1   7      143.35      167.67      5.34 o 
   6   1   7      340.20      338.64     15.45 o 
   7   1   7      282.54      301.52     19.50 o 
  -7   2   7      995.05     1033.37     40.90 o 
  -6   2   7       96.55      105.22      7.29 o 
  -5   2   7     3369.90     3368.81     77.74 o 
  -4   2   7      588.56      663.67     14.34 o 
  -3   2   7    12303.77    12371.76    203.93 o 
  -2   2   7      467.47      542.57     10.58 o 
  -1   2   7     4894.58     4652.34     86.04 o 
   0   2   7     4184.43     4172.22     86.79 o 
   1   2   7     4379.63     4211.52     78.60 o 
   2   2   7      467.31      553.11     13.16 o 
   3   2   7    13350.10    13527.40    247.77 o 
   4   2   7      536.83      605.87     18.85 o 
   5   2   7     3348.00     3292.84     85.27 o 
   6   2   7       96.79      107.45      8.81 o 
   7   2   7      976.45      995.52     42.09 o 
  -7   3   7      313.77      275.24     19.77 o 
  -6   3   7      542.16      652.02     21.67 o 
  -5   3   7      432.00      464.51     14.48 o 
  -4   3   7     5231.79     5054.26     96.10 o 
  -3   3   7       56.71       47.63      3.81 o 
  -2   3   7     6809.49     7030.35    116.06 o 
  -1   3   7      842.50      838.59     20.02 o 
   0   3   7     8927.70     8809.90    167.75 o 
   1   3   7      908.28      931.00     17.27 o 
   2   3   7     7349.96     7635.36    139.01 o 
   3   3   7       53.47       46.22      6.08 o 
   4   3   7     5054.32     4900.06    148.00 o 
   5   3   7      476.42      489.28     15.66 o 
   6   3   7      595.63      690.82     20.80 o 
   7   3   7      300.45      325.94     20.28 o 
  -7   4   7      185.80      213.40     16.82 o 
  -6   4   7      247.64      225.11     11.79 o 
  -5   4   7     1520.52     1578.27     43.79 o 
  -4   4   7      434.06      452.48     11.68 o 
  -3   4   7      126.09      146.18      5.16 o 
  -2   4   7      129.28      114.32      4.32 o 
  -1   4   7      509.62      484.54     10.24 o 
   0   4   7       60.37      101.67      4.55 o 
   1   4   7      459.37      428.27     10.89 o 
   2   4   7      116.48      118.55      6.11 o 
   4   4   7      412.63      423.91     17.70 o 
   5   4   7     1564.12     1618.88     44.94 o 
   6   4   7      271.07      227.51     13.79 o 
   7   4   7      149.94      158.86     23.97 o 
  -7   5   7      167.15      221.84     17.25 o 
  -6   5   7       51.94       52.23     10.72 o 
  -5   5   7      381.90      377.70     13.38 o 
  -4   5   7      528.17      537.64     13.58 o 
  -3   5   7      589.07      589.16     13.25 o 
  -2   5   7     1121.43     1145.49     21.42 o 
  -1   5   7      590.98      674.54     13.77 o 
   0   5   7      459.66      465.95     10.89 o 
   1   5   7      579.49      672.90     15.99 o 
   2   5   7     1042.88     1087.14     25.71 o 
   3   5   7      576.28      569.13     21.42 o 
   4   5   7      545.53      546.48     18.50 o 
   5   5   7      391.50      363.79     15.18 o 
   6   5   7       60.74       44.74     24.26 o 
   7   5   7      155.27      157.85     22.32 o 
  -7   6   7      558.52      615.19     31.45 o 
  -6   6   7       48.85       58.67     12.71 o 
  -5   6   7      903.39      874.05     32.06 o 
  -4   6   7      360.61      384.28     12.52 o 
  -3   6   7     1557.03     1534.10     37.96 o 
  -2   6   7     1069.88     1011.71     18.61 o 
  -1   6   7     5526.07     5612.29     95.39 o 
   0   6   7     1018.82      891.48     17.97 o 
   1   6   7     5579.01     5665.60    109.61 o 
   2   6   7     1077.02     1036.59     23.58 o 
   3   6   7     1218.35     1202.28     34.05 o 
   4   6   7      382.16      433.34     15.72 o 
   5   6   7      938.51      902.75     27.76 o 
   6   6   7       41.02       31.99     11.12 o 
   7   6   7      617.33      682.37     41.64 o 
  -7   7   7       17.51       18.30     25.13 o 
  -6   7   7     2725.42     2615.90     83.44 o 
  -5   7   7      564.12      551.26     23.01 o 
  -4   7   7     1887.07     1923.13     53.91 o 
  -3   7   7      642.66      688.94     21.24 o 
  -2   7   7     2772.42     2657.72     47.61 o 
  -1   7   7      407.35      369.05      8.06 o 
   0   7   7     9746.40     9801.46    185.85 o 
   1   7   7      462.46      413.78     10.49 o 
   2   7   7     2626.30     2486.36     56.20 o 
   3   7   7      628.89      675.47     24.97 o 
   4   7   7     2007.56     2069.17     55.20 o 
   5   7   7      558.16      576.12     23.01 o 
   6   7   7     2584.59     2604.09    100.66 o 
   7   7   7       24.46       17.96     18.30 o 
  -7   8   7      371.41      468.02     39.51 o 
  -6   8   7      199.90      163.16     39.92 o 
  -5   8   7     1059.50     1075.58     36.44 o 
  -4   8   7      170.06      160.06      9.39 o 
  -3   8   7     1492.80     1495.03     41.87 o 
  -2   8   7       42.16       52.66      3.32 o 
  -1   8   7     3341.95     3210.75     56.22 o 
   0   8   7      541.29      555.61     12.36 o 
   1   8   7     3455.30     3369.48     65.06 o 
   2   8   7       43.99       42.32      8.34 o 
   3   8   7     1430.63     1454.55     37.56 o 
   4   8   7      193.56      194.60     11.58 o 
   5   8   7      944.57      964.94     35.35 o 
   6   8   7      178.83      153.00     21.74 o 
   7   8   7      385.32      466.32     33.46 o 
  -7   9   7        6.23      -38.06     27.21 o 
  -6   9   7       36.88       34.90     18.16 o 
  -5   9   7      244.99      236.99     18.51 o 
  -4   9   7     1016.20      938.70     29.19 o 
  -3   9   7      132.09      134.71      9.78 o 
  -2   9   7       57.69       64.56      3.90 o 
  -1   9   7     1919.58     1902.89     35.75 o 
   0   9   7        9.02       -2.51      4.51 o 
   1   9   7     1909.47     1903.13     42.39 o 
   2   9   7       70.24       67.01      9.19 o 
   3   9   7      129.95      126.73      9.14 o 
   4   9   7     1098.29     1067.12     35.28 o 
   5   9   7      250.52      223.76     15.49 o 
   6   9   7       42.12       67.10     12.66 o 
   7   9   7        9.24        5.23     18.69 o 
  -6  10   7       53.38       35.58     12.47 o 
  -5  10   7       88.30       80.85     14.18 o 
  -4  10   7       15.46        6.37      9.07 o 
  -3  10   7     1154.63     1198.25     28.30 o 
  -2  10   7      296.61      311.15      9.38 o 
  -1  10   7      105.83      126.52      5.68 o 
   0  10   7        7.26        2.13      4.21 o 
   2  10   7      319.50      340.21     13.99 o 
   3  10   7     1239.84     1284.97     33.09 o 
   4  10   7       20.77       15.17     11.50 o 
   5  10   7       56.69       67.25     18.88 o 
   6  10   7       50.67       13.36     33.77 o 
  -6  11   7      893.69      936.95     62.94 o 
  -5  11   7       53.23       19.12     14.30 o 
  -4  11   7      610.87      550.40     26.26 o 
  -3  11   7        2.80       -4.59      4.50 o 
  -2  11   7     3870.19     3987.03     80.48 o 
  -1  11   7       91.51      106.34      5.40 o 
   0  11   7     2660.88     2496.67     50.20 o 
   1  11   7       95.98      107.33      6.84 o 
   2  11   7     4007.53     4168.59     97.65 o 
   3  11   7        4.90       -0.54     11.55 o 
   4  11   7      447.74      436.03     21.90 o 
   5  11   7       47.49       39.96     16.22 o 
   6  11   7      930.52     1000.86     44.08 o 
  -6  12   7        8.68        5.13     25.52 o 
  -5  12   7     1166.22     1229.80     51.41 o 
  -4  12   7      211.50      225.63     19.90 o 
  -3  12   7     1496.80     1460.73     40.62 o 
  -2  12   7      264.08      250.09      9.40 o 
  -1  12   7     2016.52     1928.71     42.16 o 
   0  12   7      193.70      194.41      8.07 o 
   1  12   7     2287.47     2253.54     46.72 o 
   2  12   7      262.11      262.55     12.19 o 
   3  12   7     1433.52     1442.40     42.35 o 
   4  12   7      231.66      235.52     14.45 o 
   5  12   7     1159.80     1140.55     67.79 o 
   6  12   7       13.17       13.61     21.45 o 
  -5  13   7        9.91        2.57     16.83 o 
  -4  13   7      127.87      154.23     11.94 o 
  -3  13   7       21.08       21.15      7.69 o 
  -2  13   7      950.48      918.43     22.39 o 
  -1  13   7       44.65       34.67     10.18 o 
   0  13   7     1071.68     1012.86     24.25 o 
   1  13   7       42.51       35.26      6.36 o 
   2  13   7      876.95      894.62     28.95 o 
   3  13   7       24.57       26.15     13.05 o 
   4  13   7      142.87      157.43     12.23 o 
   5  13   7        7.77        0.65     27.28 o 
  -5  14   7       30.92        0.58     25.42 o 
  -4  14   7      111.33      143.35     16.97 o 
  -3  14   7       21.60       15.41     12.91 o 
  -2  14   7       23.03       13.87      7.42 o 
  -1  14   7        1.07       -3.79      9.37 o 
   0  14   7       88.77       98.84      9.93 o 
   1  14   7        1.46       -4.43      7.79 o 
   2  14   7       21.20        1.39     15.85 o 
   3  14   7       20.77       16.61     13.45 o 
   4  14   7      105.73      134.27     28.23 o 
   5  14   7       29.79       32.71     14.99 o 
  -4  15   7      557.15      572.84     30.24 o 
  -3  15   7       87.90       80.90     12.64 o 
  -2  15   7      234.94      253.49     13.77 o 
  -1  15   7       36.34       38.42      9.64 o 
   0  15   7      335.83      332.34     14.46 o 
   1  15   7       40.02       48.72      8.37 o 
   2  15   7      224.38      242.93     22.01 o 
   3  15   7       80.08       67.11     23.05 o 
   4  15   7      525.41      533.72     40.14 o 
  -4  16   7        6.30       11.05     18.57 o 
  -3  16   7      831.43      864.95     33.18 o 
  -2  16   7      327.50      322.32     14.79 o 
  -1  16   7      790.98      813.53     25.27 o 
   0  16   7       18.99       14.08      9.72 o 
   1  16   7      716.56      709.08     30.24 o 
   2  16   7      311.92      287.07     22.41 o 
   3  16   7      819.81      814.26     54.57 o 
   4  16   7        3.58       11.66     15.97 o 
  -3  17   7       23.79       18.47     17.97 o 
  -2  17   7      896.92      849.37     31.16 o 
  -1  17   7        3.52        0.91     10.92 o 
   0  17   7      434.87      448.07     17.69 o 
   1  17   7        2.44      -17.11     15.52 o 
   2  17   7      886.67      922.57     58.54 o 
   3  17   7       28.30      -21.69     22.47 o 
  -1  18   7       66.90       71.71     16.91 o 
   0  18   7        1.37        0.10     16.83 o 
   1  18   7       35.20       50.39     20.31 o 
   0   0   8     2097.15     1891.50    120.99 o 
   1   0   8     3938.97     3879.08     94.40 o 
   2   0   8       38.66       73.78      5.62 o 
   3   0   8     5566.61     5563.63    106.27 o 
   4   0   8     1458.40     1345.53     29.33 o 
   5   0   8     2052.28     2042.71     40.33 o 
   6   0   8      232.27      253.30      9.22 o 
   7   0   8      162.05      190.40     13.37 o 
   8   0   8      180.57      210.91     23.53 o 
  -8   1   8      489.57      553.09     39.99 o 
  -7   1   8      132.67      127.42     16.34 o 
  -6   1   8      920.89      882.82     23.59 o 
  -5   1   8      382.07      369.52     10.75 o 
  -4   1   8     2314.88     2114.06     40.05 o 
  -3   1   8     2256.36     2497.89     45.01 o 
  -2   1   8     4619.01     4598.27     76.70 o 
  -1   1   8     2322.07     2396.12     44.36 o 
   0   1   8     5442.96     5333.55    103.75 o 
   1   1   8     2048.40     2035.23     46.41 o 
   2   1   8     4434.93     4431.53     86.60 o 
   3   1   8     2307.86     2476.90     48.37 o 
   4   1   8     2417.21     2217.81     45.91 o 
   5   1   8      370.14      352.45      8.80 o 
   6   1   8      959.30      960.40     29.56 o 
   7   1   8      130.23      125.69     14.77 o 
  -8   2   8       16.94        9.97     21.55 o 
  -7   2   8      250.04      289.05     26.07 o 
  -6   2   8       26.69       27.86      5.67 o 
  -5   2   8       22.94        2.82      7.45 o 
  -4   2   8      423.62      445.15     11.85 o 
  -3   2   8     1855.71     1940.44     34.33 o 
  -2   2   8      827.40      848.14     16.51 o 
  -1   2   8     1009.96      987.12     19.76 o 
   0   2   8     1351.55     1508.45     32.79 o 
   1   2   8      907.70      893.89     18.04 o 
   2   2   8      796.15      815.25     18.95 o 
   3   2   8     1965.82     2065.08     45.91 o 
   4   2   8      429.68      462.52     14.33 o 
   5   2   8       17.21       11.45     13.52 o 
   6   2   8       35.42       30.79      8.70 o 
   7   2   8      250.32      263.66     20.03 o 
  -7   3   8       40.48       37.28     27.55 o 
  -6   3   8      756.42      859.34     36.59 o 
  -5   3   8       79.96       70.75      8.65 o 
  -4   3   8     1361.69     1372.97     31.51 o 
  -3   3   8      196.33      248.29      6.08 o 
  -2   3   8     6198.97     6077.00    100.76 o 
  -1   3   8      949.56      928.09     19.79 o 
   0   3   8      807.58      768.07     17.00 o 
   1   3   8      962.17      948.86     18.23 o 
   2   3   8     5823.20     5702.67    114.17 o 
   3   3   8      165.48      210.73      7.55 o 
   4   3   8     1477.89     1510.38     45.39 o 
   5   3   8      106.50      109.94     10.72 o 
   6   3   8      744.94      849.22     30.13 o 
   7   3   8       37.67       23.85     14.43 o 
   8   3   8        7.32      -11.72     19.22 o 
  -7   4   8      777.89      756.92     36.61 o 
  -6   4   8      249.79      197.18     10.17 o 
  -5   4   8     1761.56     1815.56     48.26 o 
  -4   4   8      696.15      687.87     16.12 o 
  -3   4   8     1383.06     1314.34     24.39 o 
  -2   4   8     1262.40     1258.31     23.93 o 
  -1   4   8     7298.89     7297.52    149.51 o 
   0   4   8      812.74      881.47     18.69 o 
   1   4   8     7070.85     7079.75    136.85 o 
   2   4   8     1248.56     1261.04     27.47 o 
   3   4   8     1576.47     1555.19     43.82 o 
   4   4   8      808.06      809.91     26.08 o 
   5   4   8     1678.74     1711.14     55.80 o 
   6   4   8      268.43      251.59     14.20 o 
   7   4   8      866.35      925.62     51.95 o 
  -7   5   8      209.81      211.45     17.05 o 
  -6   5   8     1382.56     1299.13     35.89 o 
  -5   5   8      160.98      151.02      8.36 o 
  -4   5   8     2839.90     2837.27     66.43 o 
  -3   5   8      342.24      358.32      9.51 o 
  -2   5   8     2734.25     2610.62     45.06 o 
  -1   5   8     3647.96     3527.84     61.17 o 
   0   5   8     3481.72     3397.35     61.24 o 
   1   5   8     3352.19     3231.72     65.58 o 
   2   5   8     2387.88     2254.66     52.38 o 
   3   5   8      334.15      346.26     15.41 o 
   4   5   8     2803.84     2882.49     86.81 o 
   5   5   8      178.41      170.40     11.10 o 
   6   5   8     1254.88     1233.36     42.35 o 
   7   5   8      176.15      163.75     24.11 o 
  -7   6   8      185.68      184.81     22.54 o 
  -6   6   8      294.11      283.86     15.56 o 
  -5   6   8     1159.21     1157.36     40.43 o 
  -4   6   8      407.81      406.89     14.95 o 
  -3   6   8     1233.14     1187.58     24.00 o 
  -2   6   8      577.51      597.47     12.42 o 
  -1   6   8     6422.73     6470.16    111.69 o 
   0   6   8      130.59      156.08      6.33 o 
   1   6   8     6725.79     6776.72    136.84 o 
   2   6   8      686.12      729.08     19.95 o 
   3   6   8     1218.40     1145.29     33.78 o 
   4   6   8      429.96      432.40     16.36 o 
   5   6   8     1191.45     1188.53     39.57 o 
   6   6   8      303.78      285.98     17.88 o 
   7   6   8      200.23      218.20     24.65 o 
  -7   7   8        2.98      -33.65     26.24 o 
  -6   7   8       47.29        9.66     18.54 o 
  -5   7   8      104.39       65.56     10.48 o 
  -4   7   8      110.25       91.39     13.12 o 
  -3   7   8       44.41       51.64     13.90 o 
  -2   7   8     1262.28     1362.92     26.03 o 
  -1   7   8       40.94       59.35      4.07 o 
   0   7   8     4990.37     5309.81     96.16 o 
   1   7   8       42.85       55.25      8.66 o 
   2   7   8     1255.62     1353.73     34.86 o 
   3   7   8       39.30       28.37      8.04 o 
   4   7   8      116.75      123.72     10.97 o 
   5   7   8      110.57       84.85     16.61 o 
   6   7   8       43.35      -23.24     23.14 o 
   7   7   8        1.37       -3.02     12.08 o 
  -7   8   8      261.11      255.31     32.59 o 
  -6   8   8       42.69       41.90     14.22 o 
  -5   8   8      584.58      589.90     23.93 o 
  -4   8   8     1009.73      986.14     34.08 o 
  -3   8   8      722.45      702.89     18.95 o 
  -2   8   8      121.19      160.22      5.77 o 
  -1   8   8     3714.30     3674.85     64.96 o 
   0   8   8     3398.42     3801.71     69.47 o 
   1   8   8     3478.94     3404.30     70.23 o 
   2   8   8      121.07      176.72     10.41 o 
   3   8   8      617.05      608.17     19.38 o 
   4   8   8      923.51      919.83     26.25 o 
   5   8   8      543.82      554.07     23.70 o 
   6   8   8       41.12       39.56     19.42 o 
   7   8   8      273.81      236.09     25.27 o 
  -7   9   8       14.48      -12.25     24.11 o 
  -6   9   8      555.70      530.42     28.55 o 
  -5   9   8      329.24      323.05     27.38 o 
  -4   9   8      289.26      271.95     16.00 o 
  -3   9   8      503.76      506.08     15.02 o 
  -2   9   8     3472.42     3436.85     64.35 o 
  -1   9   8      305.94      246.61      7.23 o 
   0   9   8     4106.15     4185.78     76.28 o 
   1   9   8      267.95      208.17      9.91 o 
   2   9   8     3624.08     3637.69     84.62 o 
   3   9   8      580.56      553.81     17.31 o 
   4   9   8      310.64      318.70     23.60 o 
   5   9   8      305.12      293.59     17.42 o 
   6   9   8      623.04      616.02     29.82 o 
   7   9   8       17.20       14.77     18.50 o 
  -6  10   8      340.43      306.79     21.76 o 
  -5  10   8      927.51      863.88     38.33 o 
  -4  10   8      253.01      249.11     19.82 o 
  -3  10   8     1701.48     1740.69     39.51 o 
  -2  10   8      769.50      761.92     15.61 o 
  -1  10   8     3048.65     2905.73     53.67 o 
   0  10   8      229.34      176.16      7.20 o 
   1  10   8     2992.74     2874.89     63.14 o 
   2  10   8      688.68      681.67     21.56 o 
   3  10   8     1721.74     1821.85     45.38 o 
   4  10   8      308.51      304.73     16.55 o 
   5  10   8      795.93      716.36     49.73 o 
   6  10   8      292.74      277.38     24.79 o 
  -6  11   8      138.53      113.06     29.20 o 
  -5  11   8      164.34      141.14     17.05 o 
  -4  11   8      431.37      457.19     20.05 o 
  -3  11   8       54.03       53.59      4.97 o 
  -2  11   8      233.05      218.81      7.14 o 
  -1  11   8      158.42      183.77      6.79 o 
   0  11   8     3723.20     3680.01     72.73 o 
   1  11   8      163.52      191.09     10.74 o 
   2  11   8      258.52      249.29     13.42 o 
   3  11   8       43.41       53.00     28.31 o 
   4  11   8      447.71      509.01     19.18 o 
   5  11   8      179.74      146.95     23.14 o 
   6  11   8      139.85      128.63     23.00 o 
  -6  12   8       85.09      102.84     26.82 o 
  -5  12   8      218.91      221.08     19.24 o 
  -4  12   8       79.18       78.65     10.37 o 
  -3  12   8       38.79       50.65      7.76 o 
  -2  12   8      319.45      320.43     10.84 o 
  -1  12   8      246.26      237.97      9.05 o 
   0  12   8      158.32      144.79      7.33 o 
   1  12   8      272.69      259.80     12.33 o 
   2  12   8      318.61      342.79     15.31 o 
   3  12   8       30.80       24.43     11.12 o 
   4  12   8       88.93       72.01     13.73 o 
   5  12   8      224.59      198.81     16.36 o 
  -5  13   8       28.91       52.26     14.70 o 
  -4  13   8     1280.80     1274.16     42.89 o 
  -3  13   8      105.07      105.96     11.24 o 
  -2  13   8       44.90       35.85      7.46 o 
  -1  13   8      344.04      321.97     12.97 o 
   0  13   8      483.30      443.43     13.19 o 
   1  13   8      379.63      360.68     12.87 o 
   2  13   8       42.73       36.88     12.87 o 
   3  13   8      112.70       98.00     14.40 o 
   4  13   8     1287.82     1320.61     45.29 o 
   5  13   8       30.64       11.34     16.10 o 
  -5  14   8      250.55      251.63     34.43 o 
  -4  14   8       62.94       52.68     15.44 o 
  -3  14   8     2164.18     2131.16     57.00 o 
  -2  14   8      533.67      530.63     16.72 o 
  -1  14   8      492.88      481.19     16.66 o 
   0  14   8       31.15       26.69      8.54 o 
   1  14   8      582.54      571.33     18.68 o 
   2  14   8      477.89      463.62     27.47 o 
   3  14   8     2042.94     2018.54     67.40 o 
   4  14   8       54.09       35.09     16.15 o 
   5  14   8      343.65      353.65     30.89 o 
  -4  15   8      450.98      499.58     27.29 o 
  -3  15   8      199.66      171.61     18.13 o 
  -2  15   8      709.11      699.31     23.53 o 
  -1  15   8       51.15       53.84      8.29 o 
   0  15   8      196.15      183.36     11.52 o 
   1  15   8       50.08       49.30      8.77 o 
   2  15   8      706.47      700.15     28.89 o 
   3  15   8      193.10      183.37     55.27 o 
   4  15   8      409.93      393.98     35.68 o 
  -3  16   8      107.06      102.96     16.06 o 
  -2  16   8       38.17       60.22     18.28 o 
  -1  16   8      235.83      224.86     13.40 o 
   0  16   8       29.78       20.07      9.11 o 
   1  16   8      279.08      283.53     21.17 o 
   2  16   8       43.61       23.96     16.38 o 
   3  16   8       98.34       85.83     17.61 o 
  -2  17   8      133.71      132.92     11.74 o 
  -1  17   8      318.47      255.07     17.46 o 
   0  17   8      227.95      215.85     19.94 o 
   1  17   8      285.69      271.56     21.49 o 
   2  17   8      140.27      128.20     19.21 o 
   0  18   8        1.01      -22.57     15.04 o 
   1   0   9     2762.08     2917.37     57.26 o 
   2   0   9     2134.69     2157.83     37.66 o 
   3   0   9       77.15       64.15      5.10 o 
   4   0   9        2.32       -2.84      3.75 o 
   5   0   9        7.05        8.11      5.45 o 
   6   0   9       32.89       41.49      5.43 o 
   7   0   9      197.71      169.59     12.91 o 
   8   0   9      123.63       89.53     17.96 o 
  -8   1   9       44.32       66.77     16.61 o 
  -7   1   9       36.82       26.06     10.73 o 
  -6   1   9      386.78      354.86     10.69 o 
  -5   1   9     1170.97     1158.41     24.25 o 
  -4   1   9      267.85      255.36      8.01 o 
  -3   1   9      794.48      748.94     16.57 o 
  -2   1   9     2696.52     2609.82     46.16 o 
  -1   1   9     1970.56     2003.39     39.45 o 
   0   1   9     2763.81     3208.36     63.32 o 
   1   1   9     1939.81     1929.72     38.71 o 
   2   1   9     2576.31     2466.05     48.85 o 
   3   1   9      816.40      794.52     17.92 o 
   4   1   9      311.01      284.85     12.78 o 
   5   1   9     1136.77     1118.86     25.46 o 
   6   1   9      302.46      264.86     13.51 o 
   7   1   9       33.57       48.05     13.93 o 
   8   1   9       60.85       66.29     18.16 o 
  -7   2   9      713.38      697.93     31.82 o 
  -6   2   9      202.36      216.08      9.51 o 
  -5   2   9     1732.46     1673.84     35.65 o 
  -4   2   9      724.43      713.11     16.50 o 
  -3   2   9     5437.51     5181.33     89.62 o 
  -2   2   9     4783.90     4769.61     87.43 o 
  -1   2   9     6087.69     6299.69    114.27 o 
   0   2   9      135.01      111.39      6.97 o 
   1   2   9     5354.18     5472.57    104.35 o 
   2   2   9     4826.94     4950.31     98.81 o 
   3   2   9     5767.11     5503.33    134.60 o 
   4   2   9      632.08      638.68     19.86 o 
   5   2   9     1490.18     1459.04     50.34 o 
   6   2   9      252.07      271.19     13.82 o 
   7   2   9      771.08      771.08     42.68 o 
   8   2   9      120.47       90.83     22.47 o 
  -7   3   9      881.64      871.88     31.74 o 
  -6   3   9      155.43      163.74      8.35 o 
  -5   3   9       19.53       12.94      6.07 o 
  -4   3   9     1856.24     1930.62     42.13 o 
  -3   3   9     4704.31     4634.68     75.37 o 
  -2   3   9     6994.31     6723.98    120.20 o 
  -1   3   9      113.45       54.76     10.56 o 
   0   3   9     2316.31     2331.64     45.78 o 
   1   3   9       54.09       83.10      5.02 o 
   2   3   9     6893.22     6498.16    135.54 o 
   3   3   9     4814.43     4839.81    119.53 o 
   4   3   9     1876.44     1939.62     60.09 o 
   5   3   9       26.10       24.48      9.15 o 
   6   3   9      163.88      165.93     15.89 o 
   7   3   9      888.49      990.94     56.70 o 
  -7   4   9      516.29      546.05     25.31 o 
  -6   4   9        5.64        4.73      6.36 o 
  -5   4   9       52.53       53.71      7.83 o 
  -4   4   9      938.39      924.41     21.63 o 
  -3   4   9      831.81      860.49     15.33 o 
  -2   4   9      770.41      819.59     15.92 o 
  -1   4   9     1125.29     1077.66     25.25 o 
   0   4   9     1327.55     1172.79     24.12 o 
   1   4   9     1228.38     1151.16     22.95 o 
   2   4   9      689.58      733.47     16.92 o 
   3   4   9      655.17      683.87     22.83 o 
   4   4   9      910.24      893.32     31.52 o 
   5   4   9       55.49       40.36     12.34 o 
   6   4   9       16.23       37.53     23.77 o 
   7   4   9      539.01      505.78     39.17 o 
  -7   5   9        6.62       23.09     13.51 o 
  -6   5   9      274.63      228.01     12.30 o 
  -5   5   9      125.32      124.30      7.35 o 
  -4   5   9      267.25      305.66     10.08 o 
  -3   5   9     1244.69     1295.87     24.82 o 
  -2   5   9      277.91      287.35      7.70 o 
  -1   5   9      915.00      925.27     19.53 o 
   0   5   9      481.92      525.02     11.82 o 
   1   5   9      893.25      906.47     20.91 o 
   2   5   9      316.34      314.69      8.73 o 
   3   5   9     1184.55     1198.49     40.96 o 
   4   5   9      251.15      287.25     15.72 o 
   5   5   9      149.46      137.50     12.56 o 
   6   5   9      290.88      272.81     15.67 o 
   7   5   9        4.92       -8.07     14.65 o 
  -7   6   9      555.93      524.52     28.01 o 
  -6   6   9      487.78      542.25     25.37 o 
  -5   6   9      385.16      395.33     14.49 o 
  -4   6   9      721.86      717.74     19.08 o 
  -3   6   9     1404.90     1418.15     31.19 o 
  -2   6   9     1053.05      944.42     18.41 o 
  -1   6   9     5098.91     5127.54     96.87 o 
   0   6   9     1873.05     2002.94     37.06 o 
   1   6   9     5690.73     5740.25    104.17 o 
   2   6   9      991.04      870.12     27.27 o 
   3   6   9     1270.64     1344.49     39.32 o 
   4   6   9      646.12      671.79     23.03 o 
   5   6   9      427.89      464.59     23.30 o 
   6   6   9      531.32      591.96     24.00 o 
   7   6   9      505.27      496.83     45.42 o 
  -7   7   9      136.70      144.09     29.39 o 
  -6   7   9     2133.14     2205.61     84.31 o 
  -5   7   9      523.20      563.71     23.24 o 
  -4   7   9     1270.09     1327.54     42.90 o 
  -3   7   9      706.11      665.71     13.11 o 
  -2   7   9     2522.90     2558.39     48.74 o 
  -1   7   9     3128.30     3303.54     61.39 o 
   0   7   9     6543.35     6400.37    124.75 o 
   1   7   9     3315.69     3425.03     66.58 o 
   2   7   9     2220.46     2287.06     59.57 o 
   3   7   9      518.54      506.56     23.44 o 
   4   7   9     1651.05     1737.42     44.23 o 
   5   7   9      526.66      553.76     23.41 o 
   6   7   9     2021.84     2103.32     67.97 o 
   7   7   9      156.31      174.79     18.07 o 
  -7   8   9      138.24      156.59     28.66 o 
  -6   8   9      193.97      180.06     27.36 o 
  -5   8   9      428.74      429.95     24.86 o 
  -4   8   9     1115.30     1142.60     33.37 o 
  -3   8   9     1324.78     1260.17     29.54 o 
  -2   8   9      261.21      253.16      7.39 o 
  -1   8   9     2139.37     2264.19     42.96 o 
   0   8   9     3890.38     3627.95     71.78 o 
   1   8   9     2226.92     2359.13     50.90 o 
   2   8   9      267.18      247.41     14.18 o 
   3   8   9     1362.52     1303.50     37.58 o 
   4   8   9     1008.15     1051.74     37.84 o 
   5   8   9      393.14      438.26     26.19 o 
   6   8   9      200.86      177.41     15.01 o 
   7   8   9      108.82       93.11     20.82 o 
  -6   9   9      187.81      194.61     19.22 o 
  -5   9   9      667.13      649.90     32.65 o 
  -4   9   9      128.79      105.09     10.57 o 
  -3   9   9       65.97       53.31      4.83 o 
  -2   9   9       53.67       57.35      4.26 o 
  -1   9   9     1005.59      968.78     19.73 o 
   0   9   9        1.17       -7.00      4.97 o 
   1   9   9     1002.82      972.56     23.74 o 
   2   9   9       61.53       50.20      8.66 o 
   3   9   9       55.61       38.80     15.42 o 
   4   9   9      117.04      108.94     10.39 o 
   5   9   9      692.23      687.26     27.32 o 
   6   9   9      188.27      235.05     19.41 o 
  -6  10   9       40.88       62.65     26.87 o 
  -5  10   9      565.29      571.99     31.25 o 
  -4  10   9       33.68       19.47     12.13 o 
  -3  10   9       68.63       60.94      5.90 o 
  -2  10   9     1359.88     1341.90     27.26 o 
  -1  10   9      212.64      219.98      7.34 o 
   0  10   9      311.59      299.54      9.52 o 
   1  10   9      201.95      195.28     11.21 o 
   2  10   9     1473.82     1501.31     37.06 o 
   3  10   9       46.76       37.80     12.66 o 
   4  10   9       31.99       24.53     10.53 o 
   5  10   9      614.41      648.44     31.89 o 
   6  10   9       30.88       42.86     12.58 o 
  -5  11   9      719.19      777.80     37.44 o 
  -4  11   9     1335.57     1401.38     39.38 o 
  -3  11   9      106.56      125.03      7.92 o 
  -2  11   9      995.03      951.98     20.62 o 
  -1  11   9      387.50      373.14     10.09 o 
   0  11   9     2931.55     2980.21     59.63 o 
   1  11   9      460.61      445.53     16.70 o 
   2  11   9      951.58      944.98     26.90 o 
   3  11   9       98.71       96.12     10.47 o 
   4  11   9     1299.26     1360.01     46.99 o 
   5  11   9      714.07      801.32     38.26 o 
   6  11   9      100.49      111.15     17.09 o 
  -5  12   9     1141.71     1164.12     40.11 o 
  -4  12   9      220.28      211.76     12.81 o 
  -3  12   9      339.90      321.28     14.23 o 
  -2  12   9      398.75      386.08     12.03 o 
  -1  12   9      886.80      916.77     21.80 o 
   0  12   9     1708.84     1762.50     39.34 o 
   1  12   9      809.43      863.04     25.54 o 
   2  12   9      420.91      396.89     23.59 o 
   3  12   9      305.13      305.90     18.16 o 
   4  12   9      307.54      271.90     22.81 o 
   5  12   9     1232.98     1254.51     52.91 o 
  -5  13   9       82.89       88.79     13.96 o 
  -4  13   9      259.33      271.63     14.33 o 
  -3  13   9      642.24      698.45     23.07 o 
  -2  13   9      328.49      310.15     12.72 o 
  -1  13   9       16.80        3.92      8.20 o 
   0  13   9      714.56      763.34     21.89 o 
   1  13   9       20.84       23.91     12.20 o 
   2  13   9      349.12      356.37     23.31 o 
   3  13   9      610.49      634.31     34.65 o 
   4  13   9      253.09      283.60     28.78 o 
   5  13   9       81.95       72.06     17.13 o 
  -4  14   9       24.46       -1.80     15.06 o 
  -3  14   9      111.54       99.85     11.47 o 
  -2  14   9      164.78      146.89     12.25 o 
  -1  14   9      196.97      205.48     10.96 o 
   0  14   9      398.59      364.81     13.83 o 
   1  14   9      209.59      204.25     15.64 o 
   2  14   9      166.45      148.71     15.16 o 
   3  14   9      105.43      111.29     25.95 o 
   4  14   9       26.93        1.29     16.32 o 
  -4  15   9      114.00       86.19     14.60 o 
  -3  15   9      246.27      284.43     16.85 o 
  -2  15   9      109.38       83.44     10.98 o 
  -1  15   9      267.98      256.32     11.90 o 
   0  15   9      353.02      369.52     15.49 o 
   1  15   9      219.17      207.63     17.08 o 
   2  15   9      136.21      119.33     15.62 o 
   3  15   9      239.71      286.81     22.57 o 
   4  15   9       88.85      115.29     24.89 o 
  -3  16   9      591.54      595.18     27.02 o 
  -2  16   9      385.15      403.63     16.55 o 
  -1  16   9      445.83      446.96     18.49 o 
   0  16   9       82.61       80.48     10.08 o 
   1  16   9      450.85      495.66     23.28 o 
   2  16   9      317.86      308.51     24.54 o 
   3  16   9      647.22      652.95     32.85 o 
  -2  17   9      500.35      495.39     22.02 o 
  -1  17   9      304.73      312.26     17.19 o 
   0  17   9      479.80      527.47     29.23 o 
   1  17   9      273.18      310.78     23.47 o 
   2  17   9      501.20      502.75     29.53 o 
   0   0  10     5592.62     5510.67    162.64 o 
   1   0  10     2473.64     2220.06     51.52 o 
   2   0  10     8681.42     8252.42    139.04 o 
   3   0  10     3787.56     4185.19     89.28 o 
   4   0  10     2566.62     2643.50     57.17 o 
   5   0  10     1004.23     1036.40     26.85 o 
   6   0  10      137.65      131.23      9.51 o 
   7   0  10       54.96       81.60     11.80 o 
  -7   1  10      293.32      301.61     26.65 o 
  -6   1  10      727.68      698.45     19.58 o 
  -5   1  10      427.09      408.49     12.28 o 
  -4   1  10     1327.81     1316.19     28.91 o 
  -3   1  10     2463.36     2488.61     50.94 o 
  -2   1  10      735.98      670.36     14.00 o 
  -1   1  10     6504.54     6451.15    130.37 o 
   0   1  10      212.41      142.37      6.17 o 
   1   1  10     7102.23     6977.21    139.63 o 
   2   1  10      647.23      588.28     14.15 o 
   3   1  10     2123.68     2175.22     54.88 o 
   4   1  10     1215.42     1209.95     31.09 o 
   6   1  10      757.08      726.18     25.90 o 
   7   1  10      305.93      318.89     35.15 o 
  -7   2  10      255.72      286.50     19.85 o 
  -6   2  10       74.40       61.19      6.72 o 
  -5   2  10      100.97      105.34      6.66 o 
  -4   2  10      138.47      136.43      6.53 o 
  -3   2  10      157.38      133.76      7.60 o 
  -2   2  10     1582.68     1512.48     28.20 o 
  -1   2  10      955.57     1026.36     21.28 o 
   0   2  10      331.36      306.19     10.22 o 
   1   2  10      900.44      981.39     19.56 o 
   2   2  10     1567.78     1427.48     32.11 o 
   3   2  10      157.08      144.41      9.95 o 
   4   2  10      107.61       95.57     10.19 o 
   5   2  10       82.49       71.01     10.10 o 
   6   2  10       81.01       70.33      9.93 o 
   7   2  10      270.67      276.54     20.82 o 
  -7   3  10        2.62       -1.71     16.08 o 
  -6   3  10      206.60      208.91      9.29 o 
  -5   3  10      284.49      286.55     10.06 o 
  -4   3  10      671.11      679.28     17.55 o 
  -3   3  10      463.78      439.41     12.58 o 
  -2   3  10      481.28      502.39     12.19 o 
  -1   3  10       53.37       41.08      4.26 o 
   0   3  10       21.29       48.02      6.22 o 
   1   3  10      103.84       64.26      8.18 o 
   2   3  10      527.63      529.63     14.29 o 
   3   3  10      388.17      399.52     16.66 o 
   4   3  10      747.75      755.05     25.80 o 
   5   3  10      301.31      322.56     16.71 o 
   6   3  10      157.71      174.98     12.92 o 
   7   3  10        0.67        9.79     14.92 o 
  -7   4  10      347.05      359.95     34.74 o 
  -6   4  10     1214.33     1213.16     30.98 o 
  -5   4  10      686.33      726.34     18.00 o 
  -4   4  10     2376.70     2401.02     52.34 o 
  -3   4  10     1310.57     1222.98     24.54 o 
  -2   4  10      357.20      354.41     10.40 o 
  -1   4  10     1749.14     1870.05     39.06 o 
   0   4  10     5227.31     5144.11     98.90 o 
   1   4  10     1852.40     1985.18     35.96 o 
   2   4  10      462.26      309.30     25.42 o 
   3   4  10     1495.45     1373.37     34.86 o 
   4   4  10     2430.42     2497.55     74.88 o 
   5   4  10      603.19      657.95     26.09 o 
   6   4  10     1217.17     1235.68     41.35 o 
   7   4  10      366.03      361.09     23.75 o 
  -7   5  10      658.77      669.78     26.18 o 
  -6   5  10      611.33      606.44     27.78 o 
  -5   5  10      952.35      908.57     23.66 o 
  -4   5  10     1537.94     1526.63     34.63 o 
  -3   5  10     2820.53     2875.57     51.42 o 
  -2   5  10      474.61      436.95     12.02 o 
  -1   5  10     4087.09     4087.91     83.24 o 
   0   5  10     5900.91     6342.10    113.17 o 
   1   5  10     4481.36     4548.49     83.32 o 
   3   5  10     2568.71     2550.64     71.58 o 
   4   5  10     1615.64     1588.59     50.01 o 
   5   5  10      852.81      870.95     31.83 o 
   6   5  10      518.25      562.20     23.98 o 
   7   5  10      658.36      701.58     33.27 o 
  -7   6  10       29.15       20.40     14.53 o 
  -6   6  10      114.68      108.01     12.52 o 
  -5   6  10      465.49      467.03     14.64 o 
  -4   6  10     1227.62     1298.34     33.37 o 
  -3   6  10      213.80      191.35      5.40 o 
  -2   6  10      122.42      112.16      5.17 o 
  -1   6  10      865.10      864.27     20.69 o 
   0   6  10     1432.57     1604.91     32.57 o 
   1   6  10      895.75      890.46     19.54 o 
   3   6  10      250.91      198.31     12.94 o 
   4   6  10     1344.12     1421.51     53.85 o 
   5   6  10      510.04      504.03     22.45 o 
   6   6  10      129.30      118.63     13.08 o 
   7   6  10       35.01       63.02     15.73 o 
  -7   7  10        7.74       -3.88     10.76 o 
  -6   7  10      146.33      173.41     18.71 o 
  -5   7  10      254.39      239.73     13.02 o 
  -4   7  10       25.03        8.01      8.92 o 
  -3   7  10      728.93      742.41     14.33 o 
  -2   7  10       61.43       59.89      4.25 o 
  -1   7  10      137.34      134.30      5.48 o 
   0   7  10       40.10       27.31      5.48 o 
   1   7  10      135.90      121.09      8.64 o 
   2   7  10       56.45       43.65      8.07 o 
   3   7  10      717.46      759.14     26.15 o 
   4   7  10       21.62        8.59     13.66 o 
   5   7  10      260.58      253.47     16.01 o 
   6   7  10      152.01      139.38     21.28 o 
   7   7  10        6.04       35.13     15.34 o 
  -7   8  10      118.94      133.68     22.61 o 
  -6   8  10      210.47      203.79     15.36 o 
  -5   8  10      134.61       88.70     13.00 o 
  -4   8  10      192.13      190.41     12.04 o 
  -3   8  10      173.95      146.42      4.98 o 
  -2   8  10      587.14      629.14     13.89 o 
  -1   8  10      748.41      734.36     16.38 o 
   0   8  10     2157.32     2042.56     41.70 o 
   1   8  10      843.90      847.80     20.07 o 
   2   8  10      475.24      493.15     20.01 o 
   3   8  10      150.35      149.17     13.30 o 
   4   8  10      122.27      128.75     24.35 o 
   5   8  10      152.87      137.75     13.51 o 
   6   8  10      188.35      169.63     18.85 o 
   7   8  10      105.64       89.89     16.55 o 
  -6   9  10      529.23      533.42     24.27 o 
  -5   9  10      773.24      789.92     30.80 o 
  -4   9  10      400.73      353.90     18.25 o 
  -3   9  10     1856.99     1905.44     46.42 o 
  -2   9  10      963.09      974.79     19.49 o 
  -1   9  10     3140.73     3322.76     60.33 o 
   0   9  10     2082.05     2157.72     47.93 o 
   1   9  10     2971.85     3176.21     79.00 o 
   2   9  10      885.48      906.61     29.34 o 
   3   9  10     2207.02     2338.14     58.21 o 
   4   9  10      378.94      328.90     18.61 o 
   5   9  10      767.89      820.23     36.15 o 
   6   9  10      589.51      622.67     41.01 o 
  -6  10  10      620.64      621.24     32.53 o 
  -5  10  10      481.50      448.64     22.19 o 
  -4  10  10      267.58      256.58     19.03 o 
  -3  10  10      513.21      485.26     13.00 o 
  -2  10  10     1055.59     1095.15     22.07 o 
  -1  10  10     1074.86     1038.21     22.03 o 
   0  10  10     1717.67     1770.41     40.09 o 
   1  10  10     1169.85     1177.80     30.09 o 
   2  10  10     1016.15     1090.84     30.10 o 
   3  10  10      406.31      393.23     26.34 o 
   4  10  10      212.44      223.54     16.54 o 
   5  10  10      488.64      476.62     22.57 o 
   6  10  10      629.18      641.86     58.30 o 
  -6  11  10       53.86       39.53     18.27 o 
  -5  11  10      172.19      173.21     15.43 o 
  -4  11  10      133.01      132.73     11.69 o 
  -3  11  10      110.78      132.55      8.60 o 
  -2  11  10      649.10      644.80     14.81 o 
  -1  11  10      324.04      296.85     10.05 o 
   0  11  10        6.17       -0.65      7.30 o 
   1  11  10      269.73      262.12     12.54 o 
   2  11  10      585.04      585.02     22.17 o 
   3  11  10      162.66      159.08     18.28 o 
   4  11  10      166.80      126.49     15.13 o 
   5  11  10      187.10      192.02     15.57 o 
   6  11  10       50.73       45.32     22.08 o 
  -5  12  10       15.13        5.15     11.57 o 
  -4  12  10      108.03      108.24     11.18 o 
  -3  12  10       52.66       43.70     10.12 o 
  -2  12  10      193.67      166.30      8.59 o 
  -1  12  10      221.21      200.36     10.24 o 
   0  12  10      178.98      161.47     10.25 o 
   1  12  10      203.36      182.60     13.89 o 
   2  12  10      219.11      185.38     15.81 o 
   3  12  10       46.41        7.05     12.75 o 
   4  12  10      114.85      111.65     15.11 o 
   5  12  10       18.85       18.14     16.68 o 
  -5  13  10      308.54      331.71     20.36 o 
  -4  13  10       60.96       59.47     10.39 o 
  -3  13  10     1011.94     1027.73     30.68 o 
  -2  13  10      557.14      592.60     18.82 o 
  -1  13  10      267.38      242.61     11.96 o 
   0  13  10       21.21       17.28     10.34 o 
   1  13  10      311.27      287.66     17.60 o 
   2  13  10      567.49      625.82     26.48 o 
   3  13  10      909.84      955.15     36.73 o 
   4  13  10       71.24       72.58     14.87 o 
   5  13  10      347.34      376.89     33.02 o 
  -4  14  10      430.35      438.08     18.57 o 
  -3  14  10      534.10      525.17     20.04 o 
  -2  14  10     1460.71     1512.30     42.13 o 
  -1  14  10      772.89      752.24     22.19 o 
   0  14  10       40.49       47.19      9.58 o 
   1  14  10      743.45      751.41     30.06 o 
   2  14  10     1376.70     1421.47     50.20 o 
   3  14  10      526.46      556.01     31.47 o 
   4  14  10      499.24      540.70     35.42 o 
  -4  15  10      182.62      189.98     17.32 o 
  -3  15  10      130.26      127.44     11.98 o 
  -2  15  10      220.29      225.86     13.79 o 
  -1  15  10      630.99      649.35     22.03 o 
   0  15  10      126.13      101.93     10.98 o 
   1  15  10      549.18      561.72     28.90 o 
   2  15  10      244.70      244.85     18.14 o 
   3  15  10      108.95      102.35     19.05 o 
   4  15  10      185.31      178.96     28.52 o 
  -3  16  10       68.23       43.30     13.85 o 
  -2  16  10       45.16       18.64     16.51 o 
  -1  16  10       91.20      110.59     13.98 o 
   0  16  10       57.47       71.33     12.60 o 
   1  16  10       84.61       89.46     17.73 o 
   2  16  10       48.46       39.44     18.10 o 
   3  16  10       58.46       81.78     26.73 o 
  -1  17  10      175.54      162.54     14.28 o 
   0  17  10       89.28       52.87     17.22 o 
   1  17  10      148.34      149.09     20.75 o 
   1   0  11      454.22      368.64     12.95 o 
   2   0  11     1087.82     1029.00     26.36 o 
   3   0  11       42.66       26.56      7.17 o 
   4   0  11       76.08       67.41     10.27 o 
   5   0  11       22.47       30.63      8.90 o 
   6   0  11      113.82       85.01      9.02 o 
   7   0  11      148.84      157.03     27.07 o 
  -7   1  11      237.19      295.61     29.92 o 
  -6   1  11      512.89      493.75     19.55 o 
  -5   1  11      713.14      705.53     18.88 o 
  -4   1  11      117.68      101.57      7.37 o 
  -3   1  11     2044.21     2008.01     44.85 o 
  -2   1  11     1113.45     1193.49     27.91 o 
  -1   1  11     1508.59     1394.97     27.36 o 
   0   1  11     1021.13      918.30     19.87 o 
   1   1  11     1349.26     1223.01     29.13 o 
   2   1  11     1024.32     1102.07     27.95 o 
   3   1  11     2103.85     2090.61     48.61 o 
   4   1  11       99.45       94.76      7.36 o 
   5   1  11      698.14      695.30     21.09 o 
   6   1  11      506.09      533.14     20.92 o 
   7   1  11      268.71      322.48     17.34 o 
  -7   2  11       59.53       47.11     11.53 o 
  -6   2  11      479.60      444.37     15.37 o 
  -5   2  11      950.44      919.23     26.58 o 
  -4   2  11     3396.17     3386.40     72.60 o 
  -3   2  11      355.96      304.55     12.29 o 
  -2   2  11     3758.24     3772.36     77.54 o 
  -1   2  11      158.63      172.35      6.43 o 
   0   2  11     1108.67      901.74     21.48 o 
   2   2  11     4111.19     4242.50     90.02 o 
   3   2  11      279.77      229.59     10.56 o 
   4   2  11     3349.47     3354.98     86.70 o 
   5   2  11      936.56      920.22     26.48 o 
   6   2  11      448.45      451.03     19.32 o 
   7   2  11       42.58       30.52     21.74 o 
  -7   3  11      661.14      619.66     46.09 o 
  -6   3  11       71.12       63.89      6.75 o 
  -5   3  11     1093.38     1107.56     26.16 o 
  -4   3  11      930.34      914.52     23.15 o 
  -3   3  11     3255.15     3366.50     66.24 o 
  -2   3  11      222.09      232.13      7.94 o 
  -1   3  11     2158.10     1919.79     37.39 o 
   0   3  11     3377.20     3771.33     91.01 o 
   1   3  11     1955.70     1765.50     34.17 o 
   2   3  11      229.94      227.81     10.22 o 
   3   3  11     3122.95     3306.87     85.88 o 
   4   3  11      890.23      865.83     25.75 o 
   5   3  11     1107.87     1123.79     37.73 o 
   6   3  11       61.72       65.48     10.82 o 
   7   3  11      691.81      674.00     31.93 o 
  -7   4  11      402.01      409.33     33.65 o 
  -6   4  11      451.48      442.96     13.55 o 
  -5   4  11       10.17        3.97      6.08 o 
  -4   4  11      399.38      406.13     11.98 o 
  -3   4  11      856.59      836.02     19.93 o 
  -2   4  11      263.47      277.19     10.19 o 
  -1   4  11      575.10      599.96     14.50 o 
   0   4  11     1352.97     1402.87     30.79 o 
   1   4  11      486.86      506.30     12.02 o 
   2   4  11      303.90      315.25     10.50 o 
   3   4  11      889.69      855.25     24.71 o 
   4   4  11      380.78      379.26     18.53 o 
   5   4  11       15.97        5.91      9.94 o 
   6   4  11      476.66      474.87     20.83 o 
   7   4  11      412.16      390.06     24.48 o 
  -7   5  11       27.99       19.09     24.86 o 
  -6   5  11       54.50       60.14     14.33 o 
  -5   5  11      287.03      251.53      9.63 o 
  -4   5  11      416.93      402.03     13.13 o 
  -3   5  11       25.65       18.54      6.45 o 
  -2   5  11      840.69      786.81     19.36 o 
  -1   5  11      804.16      846.38     20.80 o 
   0   5  11      792.46      825.97     18.19 o 
   1   5  11      872.85      917.52     19.59 o 
   2   5  11      852.68      805.17     21.40 o 
   3   5  11       12.31        0.18      5.93 o 
   4   5  11      388.28      377.18     18.61 o 
   5   5  11      277.61      260.38     15.53 o 
   6   5  11       55.48       55.34     13.36 o 
   7   5  11       21.97       33.65     16.99 o 
  -7   6  11      101.64      117.35     16.19 o 
  -6   6  11      702.96      683.66     23.27 o 
  -5   6  11       18.49        7.32      5.37 o 
  -4   6  11      606.52      669.81     17.90 o 
  -3   6  11     1043.94     1037.28     19.86 o 
  -2   6  11     1410.83     1441.45     27.02 o 
  -1   6  11     1400.49     1425.33     31.20 o 
   0   6  11     4054.82     3807.83     73.98 o 
   1   6  11     1340.90     1345.65     33.75 o 
   2   6  11     1300.27     1322.74     34.66 o 
   3   6  11     1125.10     1108.45     36.46 o 
   4   6  11      774.37      789.21     33.91 o 
   5   6  11        5.61       -7.94     19.90 o 
   6   6  11      675.28      701.64     27.57 o 
   7   6  11       98.08      119.18     32.20 o 
  -7   7  11      462.31      487.06     25.48 o 
  -6   7  11      141.97      106.81     13.25 o 
  -5   7  11     1265.85     1202.97     34.13 o 
  -4   7  11      472.65      486.05     13.16 o 
  -3   7  11     2551.88     2639.18     48.62 o 
  -2   7  11      194.12      183.12      6.34 o 
  -1   7  11     3120.54     3081.04     64.99 o 
   0   7  11      476.57      437.51     11.59 o 
   1   7  11     3009.01     3003.53     71.97 o 
   2   7  11      134.98      180.05     42.97 o 
   3   7  11     3060.98     3191.17     85.99 o 
   4   7  11      536.92      550.89     29.03 o 
   5   7  11     1058.57     1014.09     38.85 o 
   6   7  11      125.15       72.57     13.06 o 
   7   7  11      469.34      445.31     27.01 o 
  -6   8  11      665.73      699.65     29.78 o 
  -5   8  11      569.08      519.81     23.39 o 
  -4   8  11      394.98      372.50     16.01 o 
  -3   8  11      359.04      350.76      8.47 o 
  -2   8  11     2160.69     2160.37     43.98 o 
  -1   8  11      824.49      795.52     18.25 o 
   0   8  11     2095.18     2207.53     45.01 o 
   1   8  11      842.33      805.87     25.46 o 
   2   8  11     2207.81     2197.06     54.25 o 
   3   8  11      342.19      350.97     15.95 o 
   4   8  11      327.80      345.23     19.16 o 
   5   8  11      557.28      555.11     24.05 o 
   6   8  11      650.66      638.53     26.88 o 
  -6   9  11       62.06       47.23     15.11 o 
  -5   9  11      306.51      319.54     18.98 o 
  -4   9  11      378.42      413.67     24.31 o 
  -3   9  11       90.00       91.19      3.72 o 
  -2   9  11       86.16       99.31      5.16 o 
  -1   9  11      335.40      335.91      9.66 o 
   0   9  11       79.67       68.49      7.93 o 
   1   9  11      387.19      395.24     14.46 o 
   2   9  11       71.63       66.32      9.17 o 
   3   9  11      120.47      115.03     11.20 o 
   4   9  11      400.83      431.88     21.11 o 
   5   9  11      314.64      321.65     19.28 o 
   6   9  11       52.37       36.80     20.53 o 
  -6  10  11       42.35       35.54     26.87 o 
  -5  10  11      262.02      223.20     16.54 o 
  -4  10  11      278.31      323.83     18.40 o 
  -3  10  11       45.35        9.90      9.28 o 
  -2  10  11      652.24      662.75     16.39 o 
  -1  10  11       29.82       19.85      4.59 o 
   0  10  11      272.16      236.74      9.98 o 
   1  10  11       22.03        0.34     10.54 o 
   2  10  11      739.61      796.75     22.37 o 
   3  10  11       31.63       11.91     12.84 o 
   4  10  11      266.33      255.52     18.02 o 
   5  10  11      265.85      217.78     17.14 o 
   6  10  11       57.99       34.73     16.57 o 
  -5  11  11      519.32      545.80     24.44 o 
  -4  11  11      135.91      123.81     11.83 o 
  -3  11  11     1376.39     1353.84     38.33 o 
  -2  11  11      810.13      767.85     19.41 o 
  -1  11  11     1312.58     1360.26     29.60 o 
   0  11  11       50.67       44.99      9.75 o 
   1  11  11     1098.26     1134.69     37.58 o 
   2  11  11      743.23      728.95     29.76 o 
   3  11  11     1264.54     1286.95     45.52 o 
   4  11  11      140.84      111.91     15.35 o 
   5  11  11      525.38      503.43     29.36 o 
  -5  12  11      132.19      134.88     11.68 o 
  -4  12  11     1237.70     1224.53     37.17 o 
  -3  12  11      110.06      127.92     11.90 o 
  -2  12  11      802.74      789.85     21.95 o 
  -1  12  11      192.06      172.80     10.38 o 
   0  12  11     1542.47     1541.58     44.82 o 
   1  12  11      219.94      195.51     15.94 o 
   2  12  11      660.63      652.78     29.36 o 
   3  12  11       74.52       99.79     19.53 o 
   4  12  11     1318.72     1321.50     44.85 o 
   5  12  11      135.45      133.63     23.36 o 
  -5  13  11      320.16      266.28     18.70 o 
  -4  13  11       67.60       42.45     12.05 o 
  -3  13  11       77.23       57.28     36.65 o 
  -2  13  11      806.68      810.45     26.53 o 
  -1  13  11      852.22      892.54     24.71 o 
   0  13  11       11.34        2.73     12.77 o 
   1  13  11      759.29      832.71     33.26 o 
   2  13  11      838.88      823.94     32.30 o 
   3  13  11       87.71       37.39     15.78 o 
   4  13  11       64.78       80.67     14.91 o 
   5  13  11      314.55      323.18     47.33 o 
  -4  14  11       10.57        2.72     11.70 o 
  -3  14  11       45.23       47.70     11.86 o 
  -2  14  11      131.70      132.62     12.34 o 
  -1  14  11       13.40       18.59      8.27 o 
   0  14  11      515.88      530.00     24.31 o 
   1  14  11       14.79       31.35     26.27 o 
   2  14  11      131.60      150.50     21.95 o 
   3  14  11       43.18       33.69     14.57 o 
   4  14  11       11.79       31.22     18.38 o 
  -3  15  11      140.69      142.03     12.46 o 
  -2  15  11       65.27       78.48     11.26 o 
  -1  15  11      157.25      168.70     15.26 o 
   0  15  11      204.70      188.96     16.20 o 
   1  15  11      167.06      199.74     20.94 o 
   2  15  11       69.48       55.97     17.97 o 
   3  15  11      159.55      170.10     20.74 o 
  -2  16  11      931.31      937.32     33.66 o 
  -1  16  11       23.52       34.81     11.78 o 
   0  16  11      222.87      220.32     31.01 o 
   1  16  11       13.66       34.82     26.92 o 
   2  16  11      982.83      943.36     43.47 o 
  -1  17  11      355.44      347.87     20.96 o 
   0  17  11       91.75       73.84     22.66 o 
   1  17  11      364.24      353.23     31.40 o 
   0   0  12     1271.58     1453.97     82.91 o 
   1   0  12      472.50      467.99     14.90 o 
   2   0  12     7586.67     7513.49    145.73 o 
   3   0  12     1190.51     1100.60     30.86 o 
   4   0  12     2612.69     2373.72     54.76 o 
   5   0  12       13.91       16.85      4.71 o 
   6   0  12     1292.58     1388.39     46.14 o 
   7   0  12       27.26        9.77     13.33 o 
  -7   1  12      401.34      405.55     19.84 o 
  -6   1  12       39.05       12.97     15.77 o 
  -5   1  12      644.63      617.19     15.80 o 
  -4   1  12      340.06      355.38     15.41 o 
  -3   1  12     4362.93     4169.84     89.06 o 
  -2   1  12     1047.46     1043.47     36.26 o 
  -1   1  12     2160.02     2241.98     51.00 o 
   0   1  12        0.92        1.33      5.32 o 
   1   1  12     2466.00     2554.92     62.59 o 
   2   1  12     1147.98     1065.02     26.13 o 
   3   1  12     4264.73     4133.66     88.94 o 
   4   1  12      319.14      325.44     18.11 o 
   5   1  12      591.54      597.50     15.74 o 
   6   1  12       35.74        2.48     11.01 o 
   7   1  12      464.58      468.23     21.12 o 
  -7   2  12      196.55      213.77     31.52 o 
  -6   2  12      460.58      442.16     16.01 o 
  -5   2  12      426.34      429.84     12.00 o 
  -4   2  12       38.91       23.33      6.13 o 
  -3   2  12      289.68      296.39      8.44 o 
  -2   2  12       57.05       47.07      7.42 o 
  -1   2  12      655.06      668.09     36.13 o 
   0   2  12     1824.62     1803.44     36.85 o 
   1   2  12      683.15      659.79     16.10 o 
   2   2  12       89.28       73.06     16.70 o 
   3   2  12      291.01      296.65     11.87 o 
   4   2  12       54.69       35.48      8.48 o 
   5   2  12      407.36      393.88     14.55 o 
   6   2  12      433.77      416.32     23.42 o 
   7   2  12      202.00      238.69     28.71 o 
  -7   3  12      189.51      281.56     27.11 o 
  -6   3  12       40.60       54.01      7.75 o 
  -5   3  12     1081.10     1058.57     26.95 o 
  -4   3  12      172.39      167.58      8.57 o 
  -3   3  12      836.85      867.84     18.50 o 
  -2   3  12     1911.16     2090.13     46.03 o 
  -1   3  12     1041.67     1028.25     24.96 o 
   0   3  12     2944.41     3102.03     61.64 o 
   1   3  12     1130.31     1097.99     21.24 o 
   2   3  12     1919.48     2083.88     55.17 o 
   3   3  12      748.53      766.62     24.42 o 
   4   3  12      171.38      158.72      8.91 o 
   5   3  12      977.12      980.24     35.55 o 
   6   3  12       48.22       58.10     10.97 o 
   7   3  12      228.63      222.49     20.57 o 
  -7   4  12       46.01       54.81     19.03 o 
  -6   4  12      662.97      690.05     22.98 o 
  -5   4  12       26.56       27.40      7.12 o 
  -4   4  12     1799.69     1730.72     38.61 o 
  -3   4  12     1106.95     1162.88     31.42 o 
  -2   4  12     2096.52     1994.62     44.81 o 
  -1   4  12      186.42      181.65      9.83 o 
   0   4  12     7234.72     7445.06    154.15 o 
   1   4  12      203.26      210.57     10.51 o 
   2   4  12     2176.80     2063.27     48.90 o 
   3   4  12     1082.36     1080.72     31.93 o 
   4   4  12     1743.73     1702.18     55.04 o 
   5   4  12       24.45       23.90     16.32 o 
   6   4  12      642.91      658.25     26.38 o 
   7   4  12       33.77       16.12     21.26 o 
  -7   5  12      570.21      583.06     45.66 o 
  -6   5  12      168.87      166.61     15.03 o 
  -5   5  12     1544.90     1548.28     33.64 o 
  -4   5  12      487.97      505.14     14.65 o 
  -3   5  12     3186.29     3086.52     61.14 o 
  -2   5  12      846.73      845.96     21.57 o 
  -1   5  12     3429.62     3362.21     75.20 o 
   0   5  12     1470.49     1387.83     33.70 o 
   1   5  12     3884.13     3803.20     83.56 o 
   2   5  12      756.57      714.44     23.65 o 
   3   5  12     3067.44     2971.39     79.00 o 
   4   5  12      559.01      550.64     22.20 o 
   5   5  12     1262.43     1283.95     47.82 o 
   6   5  12      153.25      129.41     13.38 o 
   7   5  12      628.09      683.79     32.97 o 
  -7   6  12        9.13       -7.36     14.50 o 
  -6   6  12      428.26      439.33     21.11 o 
  -5   6  12       90.80       75.38      6.88 o 
  -4   6  12      633.14      666.27     18.42 o 
  -3   6  12       36.57       38.75      4.15 o 
  -2   6  12     3713.68     3701.76     75.91 o 
  -1   6  12      265.51      251.89      8.90 o 
   0   6  12      637.06      647.33     15.37 o 
   1   6  12      245.87      235.90     10.65 o 
   2   6  12     4000.44     4034.47     90.01 o 
   3   6  12       43.49       25.27     11.80 o 
   4   6  12      590.86      637.50     26.12 o 
   5   6  12       71.92       60.87     12.53 o 
   6   6  12      512.69      500.36     22.00 o 
   7   6  12        8.70       -4.48     15.62 o 
  -6   7  12       99.73       93.93     21.95 o 
  -5   7  12      358.93      338.55     18.70 o 
  -4   7  12      269.88      289.37     10.94 o 
  -3   7  12       63.26       58.09      5.65 o 
  -2   7  12      295.61      308.35     10.06 o 
  -1   7  12      263.78      287.65     11.30 o 
   0   7  12       36.04       29.14      5.25 o 
   1   7  12      258.19      255.00     11.72 o 
   2   7  12      302.54      315.87     16.38 o 
   3   7  12       61.89       88.02     14.52 o 
   4   7  12      252.73      274.53     16.97 o 
   5   7  12      353.48      312.87     18.99 o 
   6   7  12      108.78       95.86     13.06 o 
  -6   8  12      293.91      287.50     17.93 o 
  -5   8  12       94.44      109.84     22.22 o 
  -4   8  12     1404.54     1413.01     44.96 o 
  -3   8  12      133.50      144.74      5.09 o 
  -2   8  12     2059.30     2053.03     43.08 o 
  -1   8  12       87.60       92.47      5.88 o 
   0   8  12      199.32      158.90      8.99 o 
   1   8  12       89.36       97.38     11.97 o 
   2   8  12     2183.79     2240.27     59.24 o 
   3   8  12      117.07      152.59     13.59 o 
   4   8  12     1179.95     1233.84     44.89 o 
   5   8  12       98.23      113.76     14.80 o 
   6   8  12      326.51      353.94     18.78 o 
  -6   9  12       30.73       38.91     12.69 o 
  -5   9  12     1318.37     1291.33     45.82 o 
  -4   9  12      337.53      356.43     19.36 o 
  -3   9  12      748.51      768.93     19.42 o 
  -2   9  12      261.24      241.61      7.69 o 
  -1   9  12     2862.32     2746.78     55.12 o 
   0   9  12      131.54      124.79      8.39 o 
   1   9  12     2768.21     2719.86     67.29 o 
   2   9  12      244.40      221.94     14.04 o 
   3   9  12      924.84      976.95     53.84 o 
   4   9  12      332.88      324.31     19.49 o 
   5   9  12     1410.33     1397.67     46.75 o 
   6   9  12       33.56       27.16     12.84 o 
  -6  10  12      531.13      557.46     24.88 o 
  -5  10  12      279.61      268.30     27.77 o 
  -4  10  12     2217.71     2206.24     68.52 o 
  -3  10  12       56.36       27.94     12.62 o 
  -2  10  12      536.00      513.12     12.83 o 
  -1  10  12      459.75      461.90     14.53 o 
   0  10  12     1984.07     1990.94     55.85 o 
   1  10  12      407.85      396.53     18.04 o 
   2  10  12      459.54      481.41     23.25 o 
   3  10  12       62.42       52.80     13.62 o 
   4  10  12     2066.08     2081.89     68.81 o 
   5  10  12      304.72      252.83     18.16 o 
   6  10  12      558.69      579.74     25.57 o 
  -5  11  12      187.75      178.52     16.17 o 
  -4  11  12      205.80      185.85     13.14 o 
  -3  11  12      482.96      498.29     19.26 o 
  -2  11  12       83.47       94.11      8.91 o 
  -1  11  12      750.85      712.43     21.66 o 
   0  11  12       35.91       10.79     12.72 o 
   1  11  12      873.15      850.15     26.51 o 
   2  11  12      101.08      124.44     15.27 o 
   3  11  12      441.34      468.89     23.78 o 
   4  11  12      196.94      189.76     16.89 o 
   5  11  12      213.05      212.18     20.13 o 
  -5  12  12       29.13       24.00     11.35 o 
  -4  12  12        7.12       -3.99     12.19 o 
  -3  12  12      276.31      323.56     19.08 o 
  -2  12  12      272.42      302.08     12.90 o 
  -1  12  12      177.66      169.98     10.60 o 
   0  12  12        5.93      -10.96      9.66 o 
   1  12  12      174.47      188.69     21.80 o 
   2  12  12      270.82      296.67     19.53 o 
   3  12  12      285.53      296.72     19.57 o 
   4  12  12        8.31       12.00     14.33 o 
   5  12  12       26.98       10.76     18.00 o 
  -4  13  12       18.41       20.49      9.92 o 
  -3  13  12      962.41      963.14     29.65 o 
  -2  13  12        7.08       -5.39     11.27 o 
  -1  13  12      419.78      444.19     16.51 o 
   0  13  12      246.60      273.85     21.90 o 
   1  13  12      510.51      538.14     28.80 o 
   2  13  12        3.67       14.19     17.43 o 
   3  13  12      889.17      877.15     35.20 o 
   4  13  12       20.39        0.62     17.67 o 
  -4  14  12      658.72      699.31     28.24 o 
  -3  14  12        4.20       23.81     10.51 o 
  -2  14  12      408.99      436.27     18.12 o 
  -1  14  12      479.88      467.16     16.98 o 
   0  14  12     1566.71     1558.31     52.98 o 
   1  14  12      502.79      515.09     37.00 o 
   2  14  12      372.40      403.41     22.23 o 
   3  14  12        3.20      -23.35     17.91 o 
   4  14  12      756.83      805.25     37.76 o 
  -3  15  12      211.93      231.39     14.63 o 
  -2  15  12       59.55       54.81     11.09 o 
  -1  15  12      904.71      933.47     29.18 o 
   0  15  12       58.66       27.36     15.89 o 
   1  15  12      805.36      863.59     41.90 o 
   2  15  12       43.39       29.81     18.03 o 
   3  15  12      235.26      263.11     23.42 o 
  -2  16  12      192.01      187.06     15.66 o 
  -1  16  12       52.18       33.30     23.12 o 
   0  16  12        5.77       10.94     28.81 o 
   1  16  12       58.49       32.00     18.15 o 
   2  16  12      196.71      197.66     21.80 o 
   1   0  13     6199.69     6826.64    157.45 o 
   2   0  13      292.59      231.83      9.19 o 
   3   0  13     1612.19     1518.09     36.56 o 
   4   0  13        0.45        3.05      6.14 o 
   5   0  13       27.65       26.67      6.15 o 
   6   0  13      284.95      329.33     17.82 o 
   7   0  13       57.64       29.63     17.58 o 
  -7   1  13      539.11      523.93     22.83 o 
  -6   1  13       16.02        7.75     14.72 o 
  -5   1  13       46.53       50.48      8.13 o 
  -4   1  13      198.38      173.67      9.40 o 
  -3   1  13     3128.40     3142.53     62.31 o 
  -2   1  13      151.08      168.83      7.44 o 
  -1   1  13      382.69      298.98     10.33 o 
   0   1  13        9.86       16.93      6.10 o 
   1   1  13      440.81      380.24     11.81 o 
   2   1  13      143.40      150.66      8.87 o 
   3   1  13     3104.00     3106.85     73.73 o 
   4   1  13      203.60      175.37      9.78 o 
   5   1  13       35.47       22.62      4.58 o 
   6   1  13       14.48        3.96     12.95 o 
   7   1  13      517.44      558.54     23.81 o 
  -7   2  13       59.15       56.15     22.56 o 
  -6   2  13     1343.68     1372.15     59.15 o 
  -5   2  13      133.86      136.70      8.21 o 
  -4   2  13     3250.54     3356.39     69.78 o 
  -3   2  13      158.00      157.92      7.36 o 
  -2   2  13     2544.22     2366.27     53.30 o 
  -1   2  13      449.21      495.72     18.55 o 
   0   2  13     9493.44     9674.89    205.19 o 
   1   2  13      440.26      490.16     16.49 o 
   2   2  13     2661.22     2516.94     52.61 o 
   3   2  13      150.60      149.13     10.29 o 
   4   2  13     2974.56     2998.91     83.07 o 
   5   2  13      132.15      138.10     10.47 o 
   6   2  13     1369.48     1375.28     55.33 o 
   7   2  13       60.38      102.44     15.00 o 
  -7   3  13      290.29      296.24     22.48 o 
  -6   3  13      301.51      285.08     12.93 o 
  -5   3  13     1070.83     1081.24     27.66 o 
  -4   3  13      282.10      273.28     12.25 o 
  -3   3  13     2115.23     2050.80     42.79 o 
  -2   3  13        0.23        8.46      8.78 o 
  -1   3  13     6573.45     6735.81    148.63 o 
   0   3  13      472.01      446.36     16.73 o 
   1   3  13     6988.17     7220.67    149.45 o 
   2   3  13        0.52        5.85      8.46 o 
   3   3  13     2227.93     2225.39     56.32 o 
   4   3  13      276.70      259.45     11.50 o 
   5   3  13      973.87      990.96     37.60 o 
   6   3  13      301.13      295.69     21.54 o 
   7   3  13      286.06      330.62     22.80 o 
  -7   4  13       59.78       39.85     18.54 o 
  -6   4  13       93.32       94.59     11.68 o 
  -5   4  13      202.80      179.56     12.01 o 
  -4   4  13      187.13      151.72      7.34 o 
  -3   4  13      384.16      385.07     10.46 o 
  -2   4  13     2656.02     2634.68     57.97 o 
  -1   4  13      475.10      506.71     15.10 o 
   0   4  13      112.21      177.95      9.62 o 
   1   4  13      473.93      482.30     15.36 o 
   2   4  13     2688.78     2653.70     69.41 o 
   3   4  13      373.46      372.72     14.58 o 
   4   4  13      112.15      100.91     12.72 o 
   5   4  13      208.24      209.37     14.17 o 
   6   4  13      101.72       99.73     17.97 o 
   7   4  13       68.41       52.23     16.19 o 
  -6   5  13      341.25      330.99     17.80 o 
  -5   5  13      317.05      327.18     14.63 o 
  -4   5  13     1059.69      978.67     25.89 o 
  -3   5  13       16.59       11.84      8.47 o 
  -2   5  13      670.25      649.23     18.79 o 
  -1   5  13      347.99      322.38     11.03 o 
   0   5  13       54.21       41.37      8.00 o 
   1   5  13      286.13      280.21     13.59 o 
   2   5  13      688.78      653.91     21.18 o 
   3   5  13       16.61       12.22      7.49 o 
   4   5  13     1030.30      940.72     34.19 o 
   5   5  13      318.38      325.09     17.86 o 
   6   5  13      360.54      330.37     17.92 o 
   7   5  13        6.94       12.24     27.89 o 
  -6   6  13      125.02      120.25     22.66 o 
  -5   6  13       11.63       10.14      8.31 o 
  -4   6  13      789.03      776.36     21.42 o 
  -3   6  13        8.27        5.65      4.32 o 
  -2   6  13     2005.72     2059.13     43.16 o 
  -1   6  13      136.27      134.14      6.96 o 
   0   6  13     2990.07     3193.57     68.07 o 
   1   6  13      127.96      133.84     11.56 o 
   2   6  13     2177.01     2208.38     51.80 o 
   3   6  13        9.59       -7.88      6.85 o 
   4   6  13      725.25      706.35     28.66 o 
   5   6  13       11.27       -5.58     12.10 o 
   6   6  13      126.46      124.29     17.69 o 
  -6   7  13       47.60       44.28     20.31 o 
  -5   7  13     2712.77     2725.20     84.71 o 
  -4   7  13      251.63      246.16     10.38 o 
  -3   7  13     1213.09     1241.95     22.98 o 
  -2   7  13       18.82       16.34      9.41 o 
  -1   7  13     3506.38     3575.24     79.97 o 
   0   7  13      135.88      144.78     11.34 o 
   1   7  13     3928.43     4065.00     97.86 o 
   2   7  13       18.96       -6.08      9.09 o 
   3   7  13     1128.42     1201.12     36.71 o 
   4   7  13      260.08      227.82     16.59 o 
   5   7  13     2659.79     2715.18     85.12 o 
   6   7  13       45.64       56.16     12.35 o 
  -6   8  13      188.17      194.34     15.41 o 
  -5   8  13      198.99      200.99     15.66 o 
  -4   8  13     1230.28     1167.33     40.34 o 
  -3   8  13       64.43       58.08      6.30 o 
  -2   8  13      953.10     1017.49     22.93 o 
  -1   8  13      623.61      620.14     15.49 o 
   0   8  13     2026.81     2030.69     49.91 o 
   1   8  13      627.69      620.27     22.10 o 
   2   8  13      993.85     1068.15     32.41 o 
   3   8  13       67.70       80.28     12.90 o 
   4   8  13     1173.29     1135.32     40.72 o 
   5   8  13      191.46      179.78     16.48 o 
   6   8  13      179.95      200.30     22.95 o 
  -6   9  13       75.20       52.64     15.16 o 
  -5   9  13       11.86      -11.12     16.53 o 
  -4   9  13       57.51       46.44     16.83 o 
  -3   9  13     1008.13     1067.35     25.18 o 
  -2   9  13      383.67      354.84     10.95 o 
  -1   9  13      178.16      174.09      9.21 o 
   0   9  13      424.41      429.22     15.46 o 
   1   9  13      156.37      149.22     12.69 o 
   2   9  13      371.24      362.92     18.79 o 
   3   9  13     1038.10     1044.72     38.29 o 
   4   9  13       57.38       62.16     14.63 o 
   5   9  13       16.32        8.45     13.58 o 
   6   9  13       80.23       74.49     13.86 o 
  -5  10  13       56.05       71.22     14.24 o 
  -4  10  13      222.57      222.62     17.36 o 
  -3  10  13       58.67       60.56     13.12 o 
  -2  10  13      262.45      260.17     11.99 o 
  -1  10  13      139.22      128.20      8.64 o 
   0  10  13       44.13       20.21     11.37 o 
   1  10  13      140.22      133.28     17.78 o 
   2  10  13      240.06      248.39     17.78 o 
   3  10  13       59.03       47.71     33.84 o 
   4  10  13      249.27      245.74     18.34 o 
   5  10  13       51.56       46.41     24.91 o 
  -5  11  13      194.28      209.18     16.07 o 
  -4  11  13       85.65       93.65     17.99 o 
  -3  11  13     2018.27     2016.91     54.29 o 
  -2  11  13      129.67      122.11      9.29 o 
  -1  11  13     1509.91     1617.81     44.76 o 
   0  11  13       25.54       30.10     10.37 o 
   1  11  13     1327.97     1417.87     51.23 o 
   2  11  13      122.92      100.34     13.99 o 
   3  11  13     1895.97     1889.72     63.98 o 
   4  11  13       89.21       53.09     18.01 o 
   5  11  13      207.48      209.34     17.35 o 
  -5  12  13       51.65       53.18     11.89 o 
  -4  12  13      894.83      920.02     30.12 o 
  -3  12  13      214.01      215.43     13.97 o 
  -2  12  13     1172.17     1205.64     35.97 o 
  -1  12  13      158.54      137.80     11.79 o 
   0  12  13      950.54      945.95     30.46 o 
   1  12  13      155.01      124.75     14.58 o 
   2  12  13     1165.91     1219.04     43.09 o 
   3  12  13      208.71      241.97     17.78 o 
   4  12  13      910.72     1009.27     36.96 o 
   5  12  13       55.19       43.29     24.98 o 
  -4  13  13       21.06       20.18     10.90 o 
  -3  13  13       73.87       94.32     12.17 o 
  -2  13  13       99.55      112.49     12.35 o 
  -1  13  13     1119.04     1133.35     34.98 o 
   0  13  13        0.09       -2.01     13.81 o 
   1  13  13     1044.86     1091.47     40.71 o 
   2  13  13      102.12      123.01     16.14 o 
   3  13  13       79.74      101.18     16.91 o 
   4  13  13       21.29       32.93     18.76 o 
  -3  14  13       37.70       32.18     11.34 o 
  -2  14  13       38.20       37.27     16.15 o 
  -1  14  13       10.47       -2.28     12.95 o 
   0  14  13       35.48       21.27     14.52 o 
   1  14  13       10.60        8.56     14.28 o 
   2  14  13       35.60       43.98     18.94 o 
   3  14  13       34.41       18.69     22.97 o 
  -2  15  13      100.59       93.05     13.63 o 
  -1  15  13      162.26      170.38     19.79 o 
   0  15  13       78.01       21.84     28.57 o 
   1  15  13      187.43      188.54     28.52 o 
   2  15  13      107.18       78.63     29.97 o 
  -1  16  13       14.40       25.67     16.35 o 
   0  16  13      753.73      830.70     40.24 o 
   1  16  13       16.06       30.16     23.73 o 
   0   0  14     3596.95     3578.36    134.50 o 
   1   0  14      277.00      256.09     14.14 o 
   2   0  14     1744.42     1691.91     34.97 o 
   3   0  14      308.17      275.76     12.13 o 
   4   0  14     1790.31     1886.72     50.69 o 
   5   0  14      393.89      333.10     14.77 o 
   6   0  14     1338.33     1438.03     48.21 o 
   7   0  14       56.40       52.41     14.88 o 
  -7   1  14      374.19      400.46     26.73 o 
  -6   1  14       26.96       20.22     24.43 o 
  -5   1  14     1481.04     1445.88     38.83 o 
  -4   1  14      252.83      263.05     11.27 o 
  -3   1  14     1133.36     1159.22     25.98 o 
  -2   1  14      731.05      736.10     17.98 o 
  -1   1  14     2502.95     2423.98     52.85 o 
   0   1  14       14.72       34.14      9.90 o 
   1   1  14     2506.64     2355.83     64.95 o 
   2   1  14      685.69      727.77     19.72 o 
   3   1  14     1275.23     1313.00     31.42 o 
   4   1  14      256.80      263.86     11.63 o 
   5   1  14     1311.75     1366.22     63.27 o 
   6   1  14       38.15       49.39     12.25 o 
   7   1  14      395.12      461.56     51.95 o 
  -7   2  14        3.23       -1.95     16.22 o 
  -6   2  14       98.55      111.85     12.38 o 
  -5   2  14       84.27       72.27     11.02 o 
  -4   2  14       67.28       76.57      6.69 o 
  -3   2  14      247.79      255.19      9.65 o 
  -2   2  14       99.71       95.73     11.82 o 
  -1   2  14       99.72       79.85      6.11 o 
   0   2  14      644.86      629.40     18.55 o 
   1   2  14       96.42       81.29      8.72 o 
   2   2  14      121.04      110.52      9.75 o 
   3   2  14      247.37      274.70     12.08 o 
   4   2  14       64.84       67.94      7.94 o 
   5   2  14       85.59       66.06      9.61 o 
   6   2  14       91.25       95.42     30.21 o 
   7   2  14        4.25       16.75     18.88 o 
  -7   3  14      156.26      170.12     18.05 o 
  -6   3  14      129.17      138.15     12.04 o 
  -5   3  14      309.98      324.32     12.25 o 
  -4   3  14       96.22       91.82      6.29 o 
  -3   3  14      279.35      264.69      8.81 o 
  -2   3  14      360.38      288.66     13.25 o 
  -1   3  14     1137.76     1226.07     28.14 o 
   0   3  14      271.36      271.58     15.04 o 
   1   3  14     1097.98     1158.31     46.84 o 
   2   3  14      320.93      266.01     12.59 o 
   3   3  14      362.01      334.95     15.08 o 
   4   3  14       81.70       59.62      7.91 o 
   5   3  14      315.67      327.23     17.15 o 
   6   3  14      139.40      145.32     18.26 o 
   7   3  14      141.15      111.25     17.99 o 
  -6   4  14      461.79      451.79     38.64 o 
  -5   4  14       97.56       96.35      7.67 o 
  -4   4  14      678.40      680.40     18.26 o 
  -3   4  14      171.35      165.78      6.68 o 
  -2   4  14     2057.66     2104.41     48.22 o 
  -1   4  14      580.31      536.77     17.33 o 
   0   4  14     5379.24     5710.24    252.75 o 
   1   4  14      648.25      618.23     26.67 o 
   2   4  14     2246.00     2254.83     58.10 o 
   3   4  14      172.24      171.59     10.35 o 
   4   4  14      772.69      770.65     22.52 o 
   5   4  14       79.39       89.83     12.44 o 
   6   4  14      442.74      447.64     26.61 o 
  -6   5  14       32.86       10.75     15.40 o 
  -5   5  14      552.87      556.40     16.37 o 
  -4   5  14        9.39        7.80      6.47 o 
  -3   5  14     2157.80     2313.15     47.29 o 
  -2   5  14      866.82      910.47     27.97 o 
  -1   5  14     3168.13     3198.09     63.58 o 
   0   5  14     1176.26     1167.83     39.39 o 
   1   5  14     3082.62     3150.61     75.59 o 
   2   5  14      867.98      972.01     28.35 o 
   3   5  14     2217.55     2352.17     62.03 o 
   4   5  14        5.93        5.46      5.59 o 
   5   5  14      433.35      435.80     22.20 o 
   6   5  14       24.92        1.04     21.93 o 
  -6   6  14      373.89      374.90     26.10 o 
  -5   6  14       11.42        9.77     11.97 o 
  -4   6  14      444.67      437.73     14.65 o 
  -3   6  14      549.38      536.07     13.70 o 
  -2   6  14     1519.36     1548.09     32.97 o 
  -1   6  14      163.65      197.28     11.25 o 
   0   6  14     1244.72     1396.29     35.85 o 
   1   6  14      198.42      219.17     10.69 o 
   2   6  14     1635.37     1619.48     43.88 o 
   3   6  14      580.85      607.80     19.48 o 
   4   6  14      376.47      385.88     20.78 o 
   5   6  14       13.31       10.69     12.06 o 
   6   6  14      431.74      452.05     23.86 o 
  -6   7  14       23.30       13.62     11.32 o 
  -5   7  14       19.39        6.02     14.31 o 
  -4   7  14       85.98      102.49      8.60 o 
  -3   7  14      443.52      460.46     10.34 o 
  -2   7  14       60.41       57.85      5.18 o 
  -1   7  14      122.85      122.44      7.55 o 
   0   7  14       52.01       54.65      8.71 o 
   1   7  14      129.16      140.95     14.56 o 
   2   7  14       55.91       47.43      8.08 o 
   3   7  14      432.37      461.95     21.93 o 
   4   7  14       88.23       74.02     14.04 o 
   5   7  14       22.12       27.11     20.67 o 
   6   7  14       25.92       16.27     17.60 o 
  -6   8  14      179.83      193.47     17.95 o 
  -5   8  14       27.65       12.67     13.66 o 
  -4   8  14      887.04      880.87     40.17 o 
  -3   8  14       79.95       98.74      6.16 o 
  -2   8  14      823.79      794.20     18.42 o 
  -1   8  14      574.45      607.84     16.52 o 
   0   8  14       52.92       25.56      9.77 o 
   1   8  14      522.77      588.05     20.99 o 
   2   8  14      802.65      818.82     31.01 o 
   3   8  14       58.86       62.78     13.98 o 
   4   8  14      796.05      814.96     32.71 o 
   5   8  14       40.68       36.31     16.18 o 
   6   8  14      200.88      230.09     16.64 o 
  -5   9  14      947.50      937.73     34.84 o 
  -4   9  14      442.17      452.71     22.31 o 
  -3   9  14      799.21      808.45     25.72 o 
  -2   9  14       44.75       46.06      8.74 o 
  -1   9  14     1786.10     1866.38     44.19 o 
   0   9  14      494.23      529.16     20.20 o 
   1   9  14     1609.83     1674.48     50.64 o 
   2   9  14       22.42       15.69     19.09 o 
   3   9  14      907.40      919.89     33.33 o 
   4   9  14      468.16      449.30     22.89 o 
   5   9  14      935.13      925.93     35.46 o 
  -5  10  14       63.92       85.51     13.78 o 
  -4  10  14     1188.64     1178.16     42.20 o 
  -3  10  14      342.40      349.99     18.93 o 
  -2  10  14      927.05     1007.07     30.83 o 
  -1  10  14       46.32       55.65     10.32 o 
   0  10  14     1079.22     1164.08     35.63 o 
   1  10  14       65.90       95.38     18.13 o 
   2  10  14      866.85      953.16     36.31 o 
   3  10  14      299.59      258.20     19.12 o 
   4  10  14     1231.94     1223.24     43.35 o 
   5  10  14       55.92       87.50     19.05 o 
  -5  11  14      140.96      148.38     15.77 o 
  -4  11  14       56.58        5.34     13.69 o 
  -3  11  14      370.40      361.14     25.65 o 
  -2  11  14      312.12      340.73     18.91 o 
  -1  11  14      604.07      595.68     21.57 o 
   0  11  14      672.35      637.58     23.26 o 
   1  11  14      517.62      516.50     24.80 o 
   2  11  14      308.15      320.67     26.04 o 
   3  11  14      421.05      415.15     21.55 o 
   4  11  14       66.18       43.09     35.25 o 
   5  11  14      135.94      129.17     20.95 o 
  -4  12  14       23.23       37.93     20.03 o 
  -3  12  14        6.36        2.73     10.99 o 
  -2  12  14      142.42      137.40     15.75 o 
  -1  12  14        8.60       15.85     10.13 o 
   0  12  14       27.14        7.47     18.00 o 
   1  12  14       10.71       24.80     14.74 o 
   2  12  14      128.65      124.99     16.22 o 
   3  12  14        7.09       -6.91     20.24 o 
   4  12  14       32.20       39.70     19.66 o 
  -4  13  14       55.54       37.06     14.56 o 
  -3  13  14      576.80      556.79     21.72 o 
  -2  13  14      296.58      329.85     19.85 o 
  -1  13  14      445.99      453.17     24.17 o 
   0  13  14        8.36        2.31     16.15 o 
   1  13  14      548.06      562.20     25.01 o 
   2  13  14      283.53      327.69     20.68 o 
   3  13  14      579.47      613.95     33.02 o 
   4  13  14       47.87        8.03     18.98 o 
  -3  14  14       80.49       81.05     14.31 o 
  -2  14  14      931.17      883.22     61.98 o 
  -1  14  14      276.43      241.08     21.68 o 
   0  14  14      670.06      671.67     34.74 o 
   1  14  14      231.38      199.23     22.31 o 
   2  14  14      924.66      960.62     43.33 o 
   3  14  14      104.47      128.30     28.76 o 
  -2  15  14        3.58        0.07     16.46 o 
  -1  15  14      640.38      702.43     34.83 o 
   0  15  14      394.42      359.90     26.32 o 
   1  15  14      588.30      625.24     34.66 o 
   2  15  14        1.27       -5.75     18.05 o 
   1   0  15      154.47      160.56     10.53 o 
   2   0  15       27.37       31.99     12.61 o 
   3   0  15       13.20       12.86      5.78 o 
   4   0  15       51.80       41.29      7.52 o 
   5   0  15        0.49       -3.03      8.34 o 
   6   0  15       13.53       -9.35     12.07 o 
  -6   1  15      618.48      606.13     24.74 o 
  -5   1  15      552.16      529.06     21.60 o 
  -4   1  15      160.14      130.98      7.49 o 
  -3   1  15      483.05      468.35     12.91 o 
  -2   1  15      110.15       96.05      6.11 o 
  -1   1  15     2292.30     2354.56     62.47 o 
   0   1  15      771.77      718.48     23.42 o 
   1   1  15     2099.42     2208.15     62.28 o 
   2   1  15      151.09      112.18     12.57 o 
   3   1  15      643.63      615.51     21.28 o 
   4   1  15      138.85      117.21      8.57 o 
   5   1  15      558.89      542.22     18.45 o 
   6   1  15      630.39      565.68     26.65 o 
  -6   2  15     1111.07     1209.92     58.08 o 
  -5   2  15      577.21      575.24     25.27 o 
  -4   2  15      519.72      478.29     15.97 o 
  -3   2  15       46.38       49.02      6.00 o 
  -2   2  15     1883.08     2002.81     51.59 o 
  -1   2  15     1419.20     1394.58     73.96 o 
   0   2  15     2081.94     2114.69     52.45 o 
   1   2  15     1558.75     1510.98     58.70 o 
   2   2  15     2082.87     2117.10     55.08 o 
   3   2  15       77.35       73.26      8.75 o 
   4   2  15      394.98      404.08     24.49 o 
   5   2  15      558.61      574.06     23.63 o 
   6   2  15     1109.64     1170.95     50.11 o 
  -6   3  15      262.10      218.12     20.77 o 
  -5   3  15      776.04      836.93     22.82 o 
  -4   3  15      116.40      110.22      6.75 o 
  -3   3  15     1755.63     1672.82     44.73 o 
  -2   3  15      545.46      518.05     21.68 o 
  -1   3  15     1766.13     2022.45     71.95 o 
   0   3  15      535.84      583.96     23.12 o 
   1   3  15     1911.64     2095.26     50.21 o 
   2   3  15      521.86      536.09     18.58 o 
   3   3  15     2046.10     1916.09     48.22 o 
   4   3  15       79.96       85.20      8.30 o 
   5   3  15      686.83      757.36     29.85 o 
   6   3  15      258.67      209.42     28.54 o 
  -6   4  15      260.44      253.70     16.32 o 
  -5   4  15       57.61       57.90      7.60 o 
  -4   4  15      684.23      641.27     16.54 o 
  -3   4  15      186.40      175.71      7.03 o 
  -2   4  15      345.41      353.11     11.66 o 
  -1   4  15      629.24      633.73     18.97 o 
   0   4  15      501.48      573.19     23.85 o 
   1   4  15      607.21      610.96     17.15 o 
   2   4  15      391.66      399.68     15.21 o 
   3   4  15      191.59      188.39     10.77 o 
   4   4  15      561.34      515.70     24.56 o 
   5   4  15       80.17       77.57     17.85 o 
   6   4  15      268.59      259.30     21.80 o 
  -6   5  15       48.73       21.88     24.90 o 
  -5   5  15      109.86       83.88     11.22 o 
  -4   5  15      126.81      124.15      8.77 o 
  -3   5  15       41.28       40.61      5.30 o 
  -2   5  15       83.54       83.86      6.53 o 
  -1   5  15      254.80      269.95     12.19 o 
   0   5  15      365.15      348.86     17.54 o 
   1   5  15      286.79      289.13     21.45 o 
   2   5  15       90.90       83.00      8.67 o 
   3   5  15       28.28       34.02     17.60 o 
   4   5  15      141.98      117.69     14.22 o 
   5   5  15       96.52       82.07     15.05 o 
   6   5  15       38.49       14.53     20.02 o 
  -6   6  15      195.10      196.21     17.69 o 
  -5   6  15      127.59      119.87     14.15 o 
  -4   6  15     1080.70     1094.22     31.54 o 
  -3   6  15       68.07       48.02      4.91 o 
  -2   6  15     2087.50     2127.37     45.51 o 
  -1   6  15     1095.09     1053.50     35.89 o 
   0   6  15      470.50      421.96     17.97 o 
   1   6  15     1124.81     1130.29     31.95 o 
   2   6  15     2297.47     2404.29     60.34 o 
   3   6  15       29.72       34.13      9.62 o 
   4   6  15      964.09      997.09     37.76 o 
   5   6  15      156.98      151.93     14.37 o 
   6   6  15      217.40      217.48     21.04 o 
  -6   7  15       63.99       69.21     20.67 o 
  -5   7  15      918.31      884.20     40.50 o 
  -4   7  15      314.05      352.32     15.59 o 
  -3   7  15      965.10      947.95     25.00 o 
  -2   7  15      371.51      391.48     12.85 o 
  -1   7  15     1299.23     1328.74     39.33 o 
   0   7  15      815.96      789.38     25.65 o 
   1   7  15     1127.10     1153.61     35.94 o 
   2   7  15      323.78      338.44     15.47 o 
   3   7  15      873.44      855.29     34.05 o 
   4   7  15      397.29      431.77     21.03 o 
   5   7  15      918.23      862.35     33.33 o 
   6   7  15       58.83       60.00     18.06 o 
  -5   8  15      118.38       75.12     15.98 o 
  -4   8  15     1183.10     1143.11     51.83 o 
  -3   8  15      720.61      720.81     20.76 o 
  -2   8  15      696.69      638.06     21.10 o 
  -1   8  15       71.52       78.99     13.35 o 
   0   8  15     1337.25     1338.60     38.77 o 
   1   8  15       79.65       69.95     11.99 o 
   2   8  15      626.47      586.11     26.31 o 
   3   8  15      684.69      711.26     29.52 o 
   4   8  15     1164.16     1209.00     42.28 o 
   5   8  15       97.33       79.79     16.63 o 
  -5   9  15      125.12      109.72     24.89 o 
  -4   9  15       87.32       82.56     17.92 o 
  -3   9  15      133.04      129.48     10.27 o 
  -2   9  15      212.43      189.62     10.31 o 
  -1   9  15      193.37      176.21     12.49 o 
   0   9  15       59.46       61.96     10.48 o 
   1   9  15      237.06      206.06     16.84 o 
   2   9  15      222.68      197.08     16.14 o 
   3   9  15      108.92       84.72     15.09 o 
   4   9  15       78.77       59.36     28.62 o 
   5   9  15      144.40      138.86     15.17 o 
  -5  10  15        7.68        5.86     12.85 o 
  -4  10  15      188.14      199.41     33.12 o 
  -3  10  15      501.15      489.69     29.61 o 
  -2  10  15       26.26       26.15      9.73 o 
  -1  10  15      306.35      297.72     15.15 o 
   0  10  15      604.41      609.27     22.46 o 
   1  10  15      255.06      262.62     18.86 o 
   2  10  15       52.16       25.06     16.91 o 
   3  10  15      533.57      511.74     23.75 o 
   4  10  15      195.74      176.00     24.11 o 
   5  10  15       15.44        1.55     13.42 o 
  -4  11  15      417.58      388.98     21.27 o 
  -3  11  15     1004.69     1094.29     38.48 o 
  -2  11  15      109.57      105.05     13.93 o 
  -1  11  15      819.08      777.45     27.99 o 
   0  11  15       87.36       71.39     11.57 o 
   1  11  15     1001.62      955.65     33.78 o 
   2  11  15       68.45       89.37     18.88 o 
   3  11  15     1002.11     1002.01     39.15 o 
   4  11  15      421.91      421.66     22.51 o 
  -4  12  15      439.35      449.84     22.06 o 
  -3  12  15      208.43      225.47     17.11 o 
  -2  12  15      597.15      619.17     27.92 o 
  -1  12  15      382.13      372.90     17.17 o 
   0  12  15      533.40      558.58     25.76 o 
   1  12  15      353.67      376.01     32.10 o 
   2  12  15      696.85      710.73     28.89 o 
   3  12  15      215.50      210.97     25.69 o 
   4  12  15      500.14      487.84     28.84 o 
  -3  13  15      327.18      315.70     37.33 o 
  -2  13  15      346.64      302.98     19.19 o 
  -1  13  15      417.10      412.18     21.60 o 
   0  13  15        3.18      -21.55     14.58 o 
   1  13  15      354.95      323.84     21.23 o 
   2  13  15      333.88      313.24     25.47 o 
   3  13  15      372.76      379.35     26.98 o 
  -2  14  15        8.53       26.06     45.71 o 
  -1  14  15       12.70       18.80     17.79 o 
   0  14  15        0.44       -7.92     17.67 o 
   1  14  15       11.80      -21.59     24.55 o 
   2  14  15        9.22        8.93     18.35 o 
  -1  15  15      174.54      205.51     22.03 o 
   0  15  15        1.17       -2.38     18.23 o 
   1  15  15      188.61      188.10     23.03 o 
   0   0  16     1926.61     1938.65    184.06 o 
   1   0  16      492.40      503.50     38.42 o 
   2   0  16     4196.87     4183.71     98.64 o 
   3   0  16      156.81      135.12      8.19 o 
   4   0  16       14.33       30.63      7.63 o 
   5   0  16     2266.60     2254.70     60.69 o 
   6   0  16      782.29      721.94     58.15 o 
  -6   1  16      258.94      288.15     20.62 o 
  -5   1  16      288.94      288.91     16.69 o 
  -4   1  16      304.53      293.49     13.10 o 
  -3   1  16      345.85      337.21     11.08 o 
  -2   1  16      844.40      804.59     22.67 o 
  -1   1  16     1183.53     1237.04     36.60 o 
   0   1  16     1990.97     2077.36     57.24 o 
   1   1  16     1215.46     1247.13     36.42 o 
   2   1  16      800.32      806.95     25.18 o 
   3   1  16      388.39      383.39     14.72 o 
   4   1  16      403.01      309.30     29.63 o 
   5   1  16      320.91      297.31     16.49 o 
   6   1  16      259.44      268.17     21.62 o 
  -6   2  16       29.53       11.74     10.72 o 
  -5   2  16       99.79       99.87      9.75 o 
  -4   2  16       17.94        8.71      6.55 o 
  -3   2  16       59.13       41.55      5.85 o 
  -2   2  16      481.90      505.10     18.78 o 
  -1   2  16      525.59      583.85     20.67 o 
   0   2  16        9.94       51.26      9.64 o 
   1   2  16      471.01      538.01     28.66 o 
   2   2  16      522.36      519.65     18.54 o 
   3   2  16       60.22       31.59      7.96 o 
   4   2  16        8.88       -8.32      9.30 o 
   5   2  16      110.02      125.81     12.38 o 
   6   2  16       23.55       26.43     15.91 o 
  -6   3  16       38.39       20.63     14.93 o 
  -5   3  16      263.15      249.23     13.06 o 
  -4   3  16      449.98      462.96     13.51 o 
  -3   3  16       37.12       18.03      4.79 o 
  -2   3  16      817.35      801.41     21.93 o 
  -1   3  16      454.04      490.05     18.74 o 
   0   3  16      563.46      543.25     22.96 o 
   1   3  16      479.63      506.71     18.59 o 
   2   3  16      881.06      859.50     23.54 o 
   3   3  16       33.96       18.92      8.17 o 
   4   3  16      400.38      412.85     14.98 o 
   5   3  16      302.53      287.68     14.43 o 
   6   3  16       39.13       20.97     15.88 o 
  -6   4  16      476.71      521.32     30.53 o 
  -5   4  16      169.12      139.66      8.88 o 
  -4   4  16     1431.62     1310.83     46.28 o 
  -3   4  16      616.19      566.21     15.36 o 
  -2   4  16      498.80      495.05     14.41 o 
  -1   4  16     2744.70     2789.96     73.31 o 
   0   4  16     1727.15     1943.08     99.97 o 
   1   4  16     3090.72     3152.06     94.67 o 
   3   4  16      577.96      560.22     19.64 o 
   4   4  16     1304.09     1216.66     36.16 o 
   5   4  16      204.73      179.88     17.79 o 
   6   4  16      493.21      509.02     37.72 o 
  -6   5  16      450.05      422.95     25.53 o 
  -5   5  16      763.82      731.78     28.73 o 
  -4   5  16      526.29      541.97     26.96 o 
  -3   5  16     1329.55     1347.18     37.32 o 
  -2   5  16      230.74      199.35      8.56 o 
  -1   5  16      584.29      533.54     23.61 o 
   0   5  16     4069.95     3824.94    126.82 o 
   1   5  16      578.09      546.00     19.81 o 
   2   5  16      140.22      127.55     14.94 o 
   3   5  16     1282.33     1330.05     38.40 o 
   4   5  16      503.27      570.28     24.60 o 
   5   5  16      762.12      702.61     28.92 o 
   6   5  16      434.59      427.10     27.10 o 
  -6   6  16       53.44       46.97     19.61 o 
  -5   6  16      168.81      161.97     15.66 o 
  -4   6  16      704.17      697.89     23.73 o 
  -3   6  16      361.40      345.90     15.33 o 
  -2   6  16      733.00      723.78     23.12 o 
  -1   6  16      314.96      265.51     14.07 o 
   0   6  16       14.55        9.82      9.70 o 
   1   6  16      322.47      317.08     14.81 o 
   2   6  16      661.07      662.18     23.24 o 
   3   6  16      336.65      323.14     16.61 o 
   4   6  16      769.14      769.70     29.78 o 
   5   6  16      214.73      234.49     16.36 o 
   6   6  16       47.92       56.26     24.31 o 
  -5   7  16       17.75        2.11     12.43 o 
  -4   7  16      198.79      166.89     22.60 o 
  -3   7  16      247.81      214.08     13.46 o 
  -2   7  16       29.35       29.66      9.15 o 
  -1   7  16      140.30      152.09     15.11 o 
   0   7  16      234.15      221.70     13.86 o 
   1   7  16      147.48      138.73     12.47 o 
   2   7  16       28.46       17.64      9.93 o 
   3   7  16      244.66      206.24     13.72 o 
   4   7  16      198.03      189.47     16.80 o 
   5   7  16       14.18        1.91     20.70 o 
  -5   8  16       93.65      113.88     16.67 o 
  -4   8  16      293.20      258.05     21.37 o 
  -3   8  16      612.66      621.92     21.34 o 
  -2   8  16       40.62       34.62     17.44 o 
  -1   8  16      535.30      549.52     19.97 o 
   0   8  16     1000.98     1114.28     33.95 o 
   1   8  16      416.45      428.97     18.74 o 
   2   8  16       12.97        5.14     14.05 o 
   3   8  16      566.20      578.62     27.20 o 
   4   8  16      252.97      231.48     18.29 o 
   5   8  16      107.51      102.87     15.08 o 
  -5   9  16      190.20      201.42     28.28 o 
  -4   9  16      768.16      792.69     50.98 o 
  -3   9  16      843.39      788.60     38.76 o 
  -2   9  16     1165.83     1165.71     35.15 o 
  -1   9  16     1025.67     1075.49     30.57 o 
   0   9  16        6.85       -5.64     13.62 o 
   1   9  16     1153.08     1179.65     40.42 o 
   2   9  16     1130.85     1101.63     40.70 o 
   3   9  16      795.94      753.70     30.98 o 
   4   9  16      860.94      837.58     32.79 o 
   5   9  16      176.69      208.94     17.66 o 
  -4  10  16      409.52      405.74     26.55 o 
  -3  10  16      317.21      346.94     25.09 o 
  -2  10  16      704.38      728.55     30.19 o 
  -1  10  16      293.72      290.57     15.40 o 
   0  10  16      342.66      358.16     17.00 o 
   1  10  16      252.70      273.54     19.12 o 
   2  10  16      789.54      792.42     31.41 o 
   3  10  16      318.11      382.36     21.98 o 
   4  10  16      369.87      356.12     21.68 o 
  -4  11  16      185.73      233.04     30.89 o 
  -3  11  16      156.40      129.11     14.86 o 
  -2  11  16      251.75      266.45     18.55 o 
  -1  11  16      517.44      532.50     20.39 o 
   0  11  16        4.57       -2.96     13.54 o 
   1  11  16      429.63      439.17     24.26 o 
   2  11  16      294.60      265.41     24.50 o 
   3  11  16      187.67      155.14     17.39 o 
   4  11  16      192.05      207.96     23.49 o 
  -3  12  16       49.81       39.70     21.40 o 
  -2  12  16       34.49       16.04     14.29 o 
  -1  12  16      209.82      172.80     18.80 o 
   0  12  16      139.85      123.04     20.97 o 
   1  12  16      184.59      167.13     17.13 o 
   2  12  16       29.44       35.28     23.51 o 
   3  12  16       63.12       77.72     19.36 o 
  -3  13  16      159.40      158.79     19.62 o 
  -2  13  16      421.42      445.26     27.26 o 
  -1  13  16      141.34      127.11     20.38 o 
   0  13  16      375.53      423.47     27.79 o 
   1  13  16      165.37       83.38     30.50 o 
   2  13  16      403.30      403.09     41.76 o 
   3  13  16      171.13      172.84     22.45 o 
  -2  14  16      574.24      527.48     41.91 o 
  -1  14  16      276.91      264.00     24.19 o 
   0  14  16       87.76      113.15     20.20 o 
   1  14  16      346.60      349.92     26.05 o 
   2  14  16      562.13      569.58     32.58 o 
   1   0  17      191.91      202.74     14.60 o 
   2   0  17      366.23      356.66     16.27 o 
   3   0  17       74.43       60.24      8.00 o 
   4   0  17      474.35      427.16     16.16 o 
   5   0  17       97.26       56.60     13.19 o 
   6   0  17      125.76       95.77     17.13 o 
  -6   1  17      416.78      404.09     23.88 o 
  -5   1  17      467.50      431.01     17.38 o 
  -4   1  17      335.26      321.93     13.40 o 
  -3   1  17       33.77       30.17      9.64 o 
  -2   1  17       85.78      131.69     11.73 o 
  -1   1  17     1300.56     1348.91     38.79 o 
   0   1  17     2553.68     2470.50     67.48 o 
   1   1  17     1219.38     1286.21     42.45 o 
   2   1  17      167.54      159.90     10.30 o 
   3   1  17       14.05       10.37      8.99 o 
   4   1  17      301.51      291.84     12.31 o 
   5   1  17      537.89      498.12     29.51 o 
   6   1  17      411.21      368.48     24.92 o 
  -6   2  17      216.32      198.52     33.02 o 
  -5   2  17      356.40      331.08     14.60 o 
  -4   2  17      124.89      125.87     11.97 o 
  -3   2  17     2444.61     2550.30     58.00 o 
  -2   2  17      819.86      910.67     27.26 o 
  -1   2  17     1385.45     1280.07     53.17 o 
   0   2  17      821.02      877.73     52.23 o 
   1   2  17     1433.45     1386.91     44.53 o 
   2   2  17      703.55      777.40     42.63 o 
   3   2  17     2558.78     2696.63     63.36 o 
   4   2  17      182.70      166.68     10.98 o 
   5   2  17      332.41      317.62     24.49 o 
   6   2  17      194.25      206.42     20.83 o 
  -6   3  17      262.45      262.82     34.96 o 
  -5   3  17      334.76      327.94     16.80 o 
  -4   3  17     1350.21     1389.93     33.82 o 
  -3   3  17      487.36      506.76     16.13 o 
  -2   3  17      992.41      939.25     30.82 o 
  -1   3  17      856.63      884.36     44.73 o 
   0   3  17      945.23      863.52     35.40 o 
   1   3  17      970.68      875.83     27.56 o 
   2   3  17     1033.57     1012.41     29.85 o 
   3   3  17      412.90      440.03     23.66 o 
   4   3  17     1493.82     1526.91     41.11 o 
   5   3  17      386.99      369.48     18.66 o 
   6   3  17      213.75      229.17     27.79 o 
  -6   4  17       12.97       10.99     27.70 o 
  -5   4  17      449.74      453.26     17.84 o 
  -4   4  17      756.74      728.32     21.60 o 
  -3   4  17       41.53       25.38      7.87 o 
  -2   4  17      216.08      236.67     18.62 o 
  -1   4  17      587.88      526.51     18.18 o 
   0   4  17      118.34      127.39      9.87 o 
   1   4  17      625.62      602.30     18.59 o 
   2   4  17      254.48      271.21     15.05 o 
   3   4  17       15.45       19.65     11.26 o 
   4   4  17      718.53      740.01     25.69 o 
   5   4  17      464.86      472.72     19.37 o 
   6   4  17       13.92       11.88     19.32 o 
  -5   5  17      100.05       84.06     13.52 o 
  -4   5  17      132.71      118.08     10.68 o 
  -3   5  17      155.73      144.10      9.58 o 
  -2   5  17      166.53      167.97     11.67 o 
  -1   5  17      578.47      561.68     20.87 o 
   0   5  17       80.61       74.67     13.05 o 
   1   5  17      609.02      600.02     18.91 o 
   2   5  17      161.68      162.09     11.95 o 
   3   5  17      144.24      143.88     10.85 o 
   4   5  17      145.82      128.58     14.56 o 
   5   5  17       88.07       64.01     12.95 o 
  -5   6  17      579.01      545.15     29.65 o 
  -4   6  17      220.14      207.40     13.94 o 
  -3   6  17      450.81      461.22     15.15 o 
  -2   6  17       61.26       62.45     13.54 o 
  -1   6  17     1155.31     1200.23     36.89 o 
   0   6  17     1083.82     1094.21     33.28 o 
   1   6  17     1198.04     1269.59     36.43 o 
   2   6  17       61.18       35.83     10.16 o 
   3   6  17      318.33      333.74     21.14 o 
   4   6  17      248.08      257.23     20.11 o 
   5   6  17      625.53      635.60     27.09 o 
  -5   7  17      106.43      116.59     18.59 o 
  -4   7  17      524.78      473.14     22.78 o 
  -3   7  17      678.43      631.02     22.72 o 
  -2   7  17     2630.43     2617.86     70.98 o 
  -1   7  17      892.90      881.35     39.28 o 
   0   7  17       43.10       72.51     11.93 o 
   1   7  17      705.61      739.65     25.60 o 
   2   7  17     2509.25     2517.00     68.91 o 
   3   7  17      731.98      727.13     23.53 o 
   4   7  17      481.22      435.56     22.68 o 
   5   7  17      116.22      130.77     15.33 o 
  -5   8  17       75.96      124.39     25.13 o 
  -4   8  17      108.83      119.95     15.39 o 
  -3   8  17     1117.46     1068.53     32.50 o 
  -2   8  17      784.70      811.93     31.53 o 
  -1   8  17      545.38      517.37     47.07 o 
   0   8  17      489.42      508.08     20.30 o 
   1   8  17      452.23      477.15     19.68 o 
   2   8  17      766.46      783.22     26.42 o 
   3   8  17     1071.99     1075.28     39.54 o 
   4   8  17       95.71       80.18     20.94 o 
   5   8  17      104.71       81.06     14.12 o 
  -4   9  17      103.29       54.08     23.43 o 
  -3   9  17       24.01       24.94     17.46 o 
  -2   9  17       56.75       50.61     12.16 o 
  -1   9  17      153.12      166.50     14.18 o 
   0   9  17        3.23       -0.43     10.85 o 
   1   9  17      178.95      198.14     20.19 o 
   2   9  17       73.74      110.13     18.75 o 
   3   9  17       14.50       19.19     15.04 o 
   4   9  17      101.30      118.47     22.62 o 
  -4  10  17       27.44       37.33     25.61 o 
  -3  10  17      207.13      200.04     21.85 o 
  -2  10  17       36.88       60.96     20.23 o 
  -1  10  17      256.23      247.34     14.44 o 
   0  10  17       34.65       60.73     28.47 o 
   1  10  17      195.12      180.58     18.10 o 
   2  10  17       48.96       37.26     14.45 o 
   3  10  17      226.99      241.09     21.33 o 
   4  10  17       25.28       43.16     14.81 o 
  -3  11  17      117.20      138.23     18.16 o 
  -2  11  17      253.77      279.45     18.68 o 
  -1  11  17      318.52      295.95     20.84 o 
   0  11  17     1299.55     1328.10     46.97 o 
   1  11  17      331.79      335.17     20.15 o 
   2  11  17      206.24      243.71     23.00 o 
   3  11  17      110.59       98.05     20.33 o 
  -3  12  17      389.98      437.76     27.52 o 
  -2  12  17      126.67      129.54     19.72 o 
  -1  12  17      589.09      629.94     34.07 o 
   0  12  17      141.35      128.71     27.02 o 
   1  12  17      623.18      647.64     34.18 o 
   2  12  17      124.91      143.74     20.99 o 
   3  12  17      450.75      462.26     41.06 o 
  -2  13  17      230.80      231.39     21.93 o 
  -1  13  17       76.64       79.80     17.92 o 
   0  13  17      131.36      133.24     40.31 o 
   1  13  17       62.40       20.76     19.51 o 
   2  13  17      229.00      235.55     24.31 o 
   0  14  17       61.71       54.39     19.00 o 
   0   0  18      781.55      964.11    124.56 o 
   1   0  18     1918.39     1941.54     54.50 o 
   2   0  18      306.94      310.81     14.99 o 
   3   0  18      576.21      551.39     17.76 o 
   4   0  18        5.56        0.53      7.56 o 
   5   0  18      746.46      761.53     30.20 o 
   6   0  18       23.96        7.39     20.84 o 
  -6   1  18      251.79      260.19     19.70 o 
  -5   1  18       31.23       31.63     11.82 o 
  -4   1  18      215.99      218.09      9.36 o 
  -3   1  18      195.38      196.89      9.31 o 
  -2   1  18     1819.94     1878.15     47.30 o 
  -1   1  18      255.91      279.05     24.24 o 
   0   1  18     2705.04     2726.31     74.50 o 
   1   1  18      286.50      281.77     17.15 o 
   2   1  18     1896.84     1935.51     47.42 o 
   3   1  18      150.70      161.17     10.66 o 
   4   1  18      227.56      223.46     10.96 o 
   5   1  18       31.48       35.76     32.03 o 
   6   1  18      242.71      255.11     21.50 o 
  -5   2  18      162.12      133.54     10.95 o 
  -4   2  18      150.81      148.64     11.44 o 
  -3   2  18       38.51       72.02      9.32 o 
  -2   2  18       27.18       26.05      8.91 o 
  -1   2  18       71.61       84.54      9.04 o 
   0   2  18        1.01        1.70     10.51 o 
   1   2  18       64.05       80.97     10.71 o 
   2   2  18       23.57       29.92      8.39 o 
   3   2  18       59.30       55.87     20.11 o 
   4   2  18      159.24      162.05     18.33 o 
   5   2  18      163.16      138.97     19.05 o 
  -5   3  18       34.92       22.33      9.60 o 
  -4   3  18      532.14      521.60     16.92 o 
  -3   3  18        1.12       -3.94      8.15 o 
  -2   3  18       23.02       64.35     10.78 o 
  -1   3  18      150.93      155.85     12.17 o 
   0   3  18      933.52      870.19     28.05 o 
   1   3  18      148.98      128.94     13.55 o 
   2   3  18       55.92       66.85      9.11 o 
   3   3  18        0.20       -1.74      8.88 o 
   4   3  18      521.73      506.33     20.53 o 
   5   3  18       40.38       59.77     20.70 o 
  -5   4  18      385.82      394.62     25.34 o 
  -4   4  18       51.30       67.37     13.32 o 
  -3   4  18     1496.96     1551.40     40.49 o 
  -2   4  18      196.72      179.81     13.29 o 
  -1   4  18     1186.69     1162.15     33.95 o 
   0   4  18      128.72       99.75     13.33 o 
   1   4  18     1030.42     1026.76     32.74 o 
   2   4  18      154.63      138.88     12.01 o 
   3   4  18     1563.45     1640.25     41.00 o 
   4   4  18       64.24       52.96     13.66 o 
   5   4  18      454.80      442.92     21.61 o 
  -5   5  18      370.68      357.48     24.73 o 
  -4   5  18     1178.60     1148.37     34.27 o 
  -3   5  18        7.50        4.36      7.78 o 
  -2   5  18     1406.85     1442.39     40.56 o 
  -1   5  18      175.32      162.11     16.18 o 
   0   5  18      474.25      492.54     19.13 o 
   1   5  18      165.70      194.65     13.17 o 
   2   5  18     1263.58     1273.37     39.16 o 
   3   5  18        1.35       -6.82      8.63 o 
   4   5  18     1190.56     1140.87     41.04 o 
   5   5  18      383.87      401.08     46.39 o 
  -5   6  18      309.45      361.91     32.73 o 
  -4   6  18       74.19       49.92     17.05 o 
  -3   6  18      654.94      687.85     22.96 o 
  -2   6  18      164.92      199.85     17.21 o 
  -1   6  18      675.86      701.93     23.99 o 
   0   6  18       13.64        5.43     12.10 o 
   1   6  18      633.32      659.40     21.12 o 
   2   6  18      178.34      188.84     14.27 o 
   3   6  18      603.93      618.67     22.67 o 
   4   6  18       77.73       70.74     16.68 o 
   5   6  18      356.74      359.02     20.48 o 
  -5   7  18        3.05        0.27     15.75 o 
  -4   7  18       22.37       20.98     13.28 o 
  -3   7  18       81.68       69.51     16.66 o 
  -2   7  18       65.76       67.75     17.16 o 
  -1   7  18       70.97       46.52     12.03 o 
   0   7  18       99.22      143.07     10.97 o 
   1   7  18       65.93       57.32     11.59 o 
   2   7  18       66.62       45.06     20.65 o 
   3   7  18       83.80       52.55     14.13 o 
   4   7  18       21.62       20.08     13.65 o 
   5   7  18        1.56       17.09     13.35 o 
  -4   8  18       18.89       17.88     17.69 o 
  -3   8  18      311.45      281.34     19.10 o 
  -2   8  18       38.67       25.83      9.59 o 
  -1   8  18      417.44      415.94     16.20 o 
   0   8  18      147.63      128.90     12.93 o 
   1   8  18      422.12      418.22     18.13 o 
   2   8  18       51.53       40.45     10.83 o 
   3   8  18      269.10      256.77     19.04 o 
   4   8  18       17.43        7.96     17.43 o 
  -4   9  18      386.16      468.40     40.77 o 
  -3   9  18      255.11      275.61     50.11 o 
  -2   9  18     1658.32     1731.30     43.31 o 
  -1   9  18       73.65       59.28     12.67 o 
   0   9  18      777.70      732.21     25.83 o 
   1   9  18       70.06       51.61     15.36 o 
   2   9  18     1504.63     1557.10     55.68 o 
   3   9  18      275.45      268.00     19.51 o 
   4   9  18      494.08      508.19     25.06 o 
  -3  10  18      650.12      663.39     49.82 o 
  -2  10  18       12.64       -7.35     13.79 o 
  -1  10  18      868.26      903.34     29.62 o 
   0  10  18      255.79      286.13     19.74 o 
   1  10  18      794.01      860.25     34.45 o 
   2  10  18       10.47       16.08     15.45 o 
   3  10  18      681.24      677.86     29.91 o 
  -3  11  18       50.25       67.02     17.48 o 
  -2  11  18      215.10      231.08     22.56 o 
  -1  11  18      106.05       78.06     19.32 o 
   0  11  18      185.31      165.46     20.45 o 
   1  11  18      100.31       94.42     20.38 o 
   2  11  18      241.42      183.95     21.81 o 
   3  11  18       38.04       49.35     20.61 o 
  -2  12  18       24.46       63.53     24.35 o 
  -1  12  18      151.66      181.99     21.36 o 
   0  12  18        0.48       22.81     19.36 o 
   1  12  18      130.45      167.09     25.61 o 
   2  12  18       22.66       27.06     20.57 o 
  -1  13  18       24.89       17.19     24.50 o 
   0  13  18      470.14      545.30     32.37 o 
   1  13  18       17.94       25.92     20.32 o 
   1   0  19       85.77       90.15     11.29 o 
   2   0  19       88.73       53.93      9.71 o 
   3   0  19      346.49      326.97     14.42 o 
   4   0  19       14.09       16.03     11.05 o 
   5   0  19       31.42       22.83     28.93 o 
  -5   1  19       15.14       -3.05     23.94 o 
  -4   1  19      240.70      253.31     13.59 o 
  -3   1  19       76.31       87.13     10.11 o 
  -2   1  19      764.90      790.31     24.05 o 
  -1   1  19       66.33       76.63     11.27 o 
   0   1  19      845.37      861.80     28.34 o 
   1   1  19       69.47       94.45     11.80 o 
   2   1  19      866.08      887.55     27.15 o 
   3   1  19       82.26       64.19     10.32 o 
   4   1  19      226.33      223.63     11.60 o 
   5   1  19       13.37       -2.95     28.57 o 
  -5   2  19      461.88      453.38     26.33 o 
  -4   2  19       29.26       14.21     17.02 o 
  -3   2  19     1337.61     1334.88     30.22 o 
  -2   2  19      274.30      272.15     16.73 o 
  -1   2  19     2089.27     2032.72     57.21 o 
   0   2  19        9.00        4.34     15.01 o 
   1   2  19     2057.60     2031.81     57.29 o 
   2   2  19      260.29      269.88     17.60 o 
   3   2  19     1115.60     1103.71     32.50 o 
   4   2  19       25.06       27.37     10.59 o 
   5   2  19      531.87      488.91     27.69 o 
  -5   3  19       65.56       35.22     11.29 o 
  -4   3  19      786.78      816.11     26.97 o 
  -3   3  19       10.25        9.73     10.37 o 
  -2   3  19      917.90      937.55     29.82 o 
  -1   3  19      178.89      148.20     17.97 o 
   0   3  19      951.69      966.56     30.48 o 
   1   3  19      167.72      164.99     11.57 o 
   2   3  19      907.46      919.26     26.30 o 
   3   3  19       10.96       17.38      9.57 o 
   4   3  19      858.43      876.75     28.63 o 
   5   3  19       72.61       97.66     22.95 o 
  -5   4  19      136.47      139.03     17.79 o 
  -4   4  19       45.85       39.61      9.80 o 
  -3   4  19      403.86      419.29     15.25 o 
  -2   4  19      216.67      221.14     13.24 o 
  -1   4  19      353.41      343.08     15.79 o 
   0   4  19      865.55      867.84     28.30 o 
   1   4  19      287.20      290.48     13.87 o 
   2   4  19      217.71      211.78     13.60 o 
   3   4  19      340.84      368.56     18.14 o 
   4   4  19       43.32       18.11     13.83 o 
   5   4  19      149.15      139.21     19.51 o 
  -5   5  19       34.87       30.94     27.99 o 
  -4   5  19       76.99       54.22     10.86 o 
  -3   5  19      217.26      216.03     13.40 o 
  -2   5  19      219.34      255.20     14.32 o 
  -1   5  19       23.85       29.11     13.59 o 
   0   5  19      171.97      202.61     16.27 o 
   1   5  19       24.16       40.58      9.60 o 
   2   5  19      209.23      240.56     21.25 o 
   3   5  19      226.81      238.96     12.47 o 
   4   5  19       76.73       77.56     16.13 o 
   5   5  19       30.37       16.20     29.95 o 
  -4   6  19       32.91       16.99     24.50 o 
  -3   6  19     1062.96     1071.02     34.22 o 
  -2   6  19      168.98      188.59     16.50 o 
  -1   6  19      407.07      423.09     19.24 o 
   0   6  19      531.24      592.30     19.75 o 
   1   6  19      409.72      405.27     16.01 o 
   2   6  19      174.20      174.57     13.42 o 
   3   6  19     1128.49     1193.35     36.27 o 
   4   6  19       35.44       49.03     13.46 o 
  -4   7  19      661.52      713.51     36.94 o 
  -3   7  19       11.45       -6.21      9.68 o 
  -2   7  19     1140.28     1173.46     35.34 o 
  -1   7  19      123.22       99.31     11.68 o 
   0   7  19      797.73      787.18     27.18 o 
   1   7  19      132.93      114.14     14.52 o 
   2   7  19     1075.14     1090.35     34.52 o 
   3   7  19       12.34      -11.07     14.78 o 
   4   7  19      706.12      783.25     31.52 o 
  -4   8  19       37.57       57.58     17.91 o 
  -3   8  19      326.92      328.23     25.32 o 
  -2   8  19        6.77       -1.74     14.45 o 
  -1   8  19     1083.45     1134.44     31.64 o 
   0   8  19        2.16       -2.57     11.65 o 
   1   8  19     1099.49     1140.90     34.97 o 
   2   8  19        6.28       -0.82     11.24 o 
   3   8  19      284.83      311.49     20.94 o 
   4   8  19       44.07       31.46     16.83 o 
  -3   9  19        6.42       25.32     18.77 o 
  -2   9  19       48.09       71.35     19.58 o 
  -1   9  19        2.03        8.91     10.64 o 
   0   9  19       78.43       75.06      9.97 o 
   1   9  19        1.02       20.12     14.43 o 
   2   9  19       58.06       78.18     19.02 o 
   3   9  19        4.67       -2.42     14.96 o 
  -3  10  19      176.94      204.46     20.67 o 
  -2  10  19       15.81       10.68     37.50 o 
  -1  10  19      109.60      127.68     14.98 o 
   0  10  19       10.91       -1.93     38.35 o 
   1  10  19       93.47       92.63     21.38 o 
   2  10  19       16.36       25.44     18.48 o 
   3  10  19      172.80      205.93     23.25 o 
  -2  11  19      387.07      360.31     34.76 o 
  -1  11  19       44.01       63.80     19.77 o 
   0  11  19      953.68     1088.20     49.30 o 
   1  11  19       41.89        0.00     26.05 o 
   2  11  19      344.60      347.53     39.75 o 
  -1  12  19      489.58      514.69     45.51 o 
   0  12  19        4.08       15.32     19.06 o 
   1  12  19      547.98      551.28     32.30 o 
   0   0  20       27.29       55.71     16.25 o 
   1   0  20     1469.88     1460.14     43.16 o 
   2   0  20      226.20      223.19     16.15 o 
   3   0  20      893.33      941.72     26.72 o 
   4   0  20       14.42        3.07     10.90 o 
   5   0  20      351.53      357.19     24.68 o 
  -5   1  20       12.68       -2.91     24.55 o 
  -4   1  20     1196.03     1210.13     40.02 o 
  -3   1  20       72.69       70.44      9.59 o 
  -2   1  20      467.97      447.92     16.68 o 
  -1   1  20      358.41      302.48     17.26 o 
   0   1  20     1217.00     1178.57     36.30 o 
   1   1  20      365.78      331.89     20.32 o 
   2   1  20      522.38      497.64     17.23 o 
   3   1  20       87.86       78.89     12.18 o 
   4   1  20     1120.37     1143.94     41.27 o 
   5   1  20        8.06      -13.82     21.84 o 
  -5   2  20      120.72      147.50     17.38 o 
  -4   2  20       17.56       15.84     18.41 o 
  -3   2  20        2.56        2.34      9.68 o 
  -2   2  20      718.59      693.02     21.74 o 
  -1   2  20      258.54      230.43     15.99 o 
   0   2  20     1200.03     1114.70     34.63 o 
   1   2  20      215.48      199.70     13.95 o 
   2   2  20      730.88      727.81     22.00 o 
   3   2  20        9.09        2.25     13.84 o 
   4   2  20       16.23       -2.79     13.14 o 
   5   2  20      124.15      135.38     24.40 o 
  -5   3  20       29.36       37.09     29.44 o 
  -4   3  20      117.93      126.82     12.50 o 
  -3   3  20      100.75      101.29     10.25 o 
  -2   3  20      135.39      132.25     12.09 o 
  -1   3  20      409.84      421.89     18.09 o 
   0   3  20      486.66      567.83     21.43 o 
   1   3  20      385.38      387.84     19.41 o 
   2   3  20      166.53      168.03     11.44 o 
   3   3  20      112.35      125.96     11.28 o 
   4   3  20       82.12       81.13     13.71 o 
   5   3  20       29.90       -2.76     28.66 o 
  -4   4  20      162.44      148.41     13.41 o 
  -3   4  20     1202.40     1204.22     36.22 o 
  -2   4  20      185.22      195.13     16.66 o 
  -1   4  20      636.48      670.06     22.99 o 
   0   4  20      216.99      211.58     20.92 o 
   1   4  20      562.54      576.73     19.71 o 
   2   4  20      214.17      205.13     13.66 o 
   3   4  20     1177.39     1206.16     36.17 o 
   4   4  20      154.34      129.08     14.85 o 
  -4   5  20      580.08      573.72     34.09 o 
  -3   5  20      105.14       84.18     15.07 o 
  -2   5  20     1632.39     1696.58     48.72 o 
  -1   5  20       34.72        5.39     12.67 o 
   0   5  20      368.25      399.93     16.09 o 
   1   5  20       25.03       12.74     11.31 o 
   2   5  20     1536.52     1635.35     42.81 o 
   3   5  20      108.82       65.34     29.51 o 
   4   5  20      629.75      583.01     26.51 o 
  -4   6  20       13.74       -2.40     17.09 o 
  -3   6  20      417.99      407.24     19.53 o 
  -2   6  20        2.78      -15.94     11.08 o 
  -1   6  20      375.77      377.65     18.31 o 
   0   6  20       36.46       59.37     11.30 o 
   1   6  20      474.54      467.97     16.82 o 
   2   6  20        2.11       14.92      9.63 o 
   3   6  20      399.72      395.86     26.99 o 
   4   6  20       12.00       21.91     15.95 o 
  -4   7  20       16.10        3.67     17.86 o 
  -3   7  20       72.76       38.96     12.21 o 
  -2   7  20       91.74       75.89     11.12 o 
  -1   7  20      138.42      113.92     17.37 o 
   0   7  20      432.66      416.83     16.59 o 
   1   7  20      142.53      122.91     13.17 o 
   2   7  20       89.69       70.73     10.21 o 
   3   7  20       76.33       62.56     27.46 o 
   4   7  20       14.47       17.54     15.10 o 
  -3   8  20      312.01      333.51     25.59 o 
  -2   8  20      119.63       73.38     19.11 o 
  -1   8  20      173.16      203.90     15.10 o 
   0   8  20       22.19        5.69     10.77 o 
   1   8  20      204.78      234.06     12.99 o 
   2   8  20      114.33      117.30     11.98 o 
   3   8  20      312.41      324.72     33.13 o 
  -3   9  20       27.52        3.15     18.60 o 
  -2   9  20      457.70      470.17     23.42 o 
  -1   9  20      203.75      182.80     13.44 o 
   0   9  20     1444.80     1588.27     52.02 o 
   1   9  20      224.16      225.28     16.59 o 
   2   9  20      485.13      501.05     30.52 o 
   3   9  20       19.09       21.75     20.21 o 
  -2  10  20       80.98       97.49     18.50 o 
  -1  10  20      677.72      771.31     30.67 o 
   0  10  20       12.72       -7.55     13.55 o 
   1  10  20      708.10      775.76     38.91 o 
   2  10  20       87.27       61.09     20.23 o 
  -1  11  20       15.33       30.04     19.62 o 
   0  11  20      105.55      149.80     28.74 o 
   1  11  20       16.20       22.44     20.29 o 
   1   0  21      170.52      192.30     13.87 o 
   2   0  21       48.46       28.54     12.15 o 
   3   0  21       41.87       23.59      9.74 o 
   4   0  21        1.19      -15.62     17.08 o 
  -4   1  21      361.70      363.56     19.06 o 
  -3   1  21       63.32       75.15     14.28 o 
  -2   1  21      465.94      451.57     19.88 o 
  -1   1  21      180.77      126.92     15.82 o 
   0   1  21      168.89      194.01     13.46 o 
   1   1  21      156.67      137.01     18.37 o 
   2   1  21      453.10      439.28     17.52 o 
   3   1  21       54.26       43.88     15.89 o 
   4   1  21      381.21      366.86     24.33 o 
  -4   2  21       69.78       37.45     16.70 o 
  -3   2  21     1014.29      994.51     27.02 o 
  -2   2  21      249.56      261.28     12.96 o 
  -1   2  21      858.33      916.95     29.77 o 
   0   2  21      225.53      230.40     25.54 o 
   1   2  21      822.60      896.89     26.45 o 
   2   2  21      229.01      237.31     17.12 o 
   3   2  21      893.99      878.73     30.15 o 
   4   2  21       83.49       83.01     18.98 o 
  -4   3  21      860.93      800.03     30.31 o 
  -3   3  21       95.21       43.64     13.02 o 
  -2   3  21      419.70      429.88     18.42 o 
  -1   3  21       70.48       57.05     12.27 o 
   0   3  21      971.47     1090.43     48.15 o 
   1   3  21       81.21       47.15     11.89 o 
   2   3  21      377.53      397.26     15.93 o 
   3   3  21       76.78       58.33     11.42 o 
   4   3  21      870.16      827.88     32.35 o 
  -4   4  21       28.88       19.52     11.10 o 
  -3   4  21      210.23      193.39     15.41 o 
  -2   4  21       22.55        3.46     10.28 o 
  -1   4  21      369.95      408.46     20.97 o 
   0   4  21        5.45       -2.25     10.85 o 
   1   4  21      308.29      347.90     15.52 o 
   2   4  21       26.40        0.27      9.37 o 
   3   4  21      234.14      227.71     20.68 o 
   4   4  21       32.00       33.44     16.10 o 
  -4   5  21        4.92        7.02     20.05 o 
  -3   5  21      120.15      117.72     13.95 o 
  -2   5  21       82.89       84.03     11.42 o 
  -1   5  21        1.21      -11.89     11.82 o 
   0   5  21      123.52      109.77     13.13 o 
   1   5  21        0.18       -5.20      9.42 o 
   2   5  21       69.58       89.23     10.40 o 
   3   5  21      134.16      139.66     15.88 o 
   4   5  21        2.23        6.53     12.98 o 
  -3   6  21      547.08      565.55     24.91 o 
  -2   6  21      121.90      120.85     15.44 o 
  -1   6  21      416.44      388.19     17.54 o 
   0   6  21       39.26       47.52     11.09 o 
   1   6  21      370.08      355.97     15.55 o 
   2   6  21      160.84      172.57     11.89 o 
   3   6  21      595.27      649.84     27.84 o 
  -3   7  21      246.99      224.13     22.96 o 
  -2   7  21      671.12      691.50     36.39 o 
  -1   7  21      163.66      158.00     12.89 o 
   0   7  21      450.68      474.33     17.87 o 
   1   7  21      124.40      132.04     14.51 o 
   2   7  21      672.39      717.96     25.40 o 
   3   7  21      280.66      281.50     23.07 o 
  -3   8  21      243.40      276.67     23.80 o 
  -2   8  21      142.64      132.52     20.79 o 
  -1   8  21      549.01      585.41     22.68 o 
   0   8  21       83.41       85.33     29.23 o 
   1   8  21      598.07      611.51     28.46 o 
   2   8  21      145.38      147.06     37.50 o 
   3   8  21      220.40      209.88     23.54 o 
  -2   9  21       11.97        0.48     16.10 o 
  -1   9  21       62.12       83.55     12.75 o 
   0   9  21      197.42      228.91     14.90 o 
   1   9  21       57.43       61.82     19.70 o 
   2   9  21       16.35      -24.40     20.36 o 
  -1  10  21       73.32       64.59     30.75 o 
   0  10  21       87.10       83.70     30.38 o 
   1  10  21       70.19      123.52     15.94 o 
   0   0  22        3.71       24.29     15.30 o 
   1   0  22      303.17      330.93     22.40 o 
   2   0  22      438.96      420.62     19.03 o 
   3   0  22      753.35      743.40     30.37 o 
   4   0  22      133.85      111.34     30.07 o 
  -4   1  22      258.10      239.31     21.50 o 
  -3   1  22       93.96       62.02     20.34 o 
  -2   1  22      610.30      602.18     20.14 o 
  -1   1  22      641.11      677.96     24.34 o 
   0   1  22       72.86       73.92     11.57 o 
   1   1  22      654.94      662.58     24.37 o 
   2   1  22      578.98      624.84     20.37 o 
   3   1  22      101.74       63.94     18.63 o 
   4   1  22      264.21      227.71     22.37 o 
  -4   2  22      233.11      233.51     16.28 o 
  -3   2  22       20.09       28.24     12.49 o 
  -2   2  22      115.81      107.98     10.53 o 
  -1   2  22       71.24       60.76     16.22 o 
   0   2  22        7.08        6.07     14.21 o 
   1   2  22       58.51       79.74     10.87 o 
   2   2  22      124.39      115.41     10.96 o 
   3   2  22       21.90       31.88     11.44 o 
   4   2  22      225.73      280.84     23.70 o 
  -3   3  22      183.32      175.82     15.06 o 
  -2   3  22      124.93      115.11     11.55 o 
  -1   3  22      177.13      154.11     12.93 o 
   0   3  22      137.38      156.55     13.35 o 
   1   3  22      136.18      126.26     11.59 o 
   2   3  22      111.95      114.88     12.44 o 
   3   3  22      183.15      197.36     16.76 o 
  -3   4  22      401.16      428.78     20.67 o 
  -2   4  22      220.44      215.35     16.57 o 
  -1   4  22      527.09      567.64     21.85 o 
   0   4  22      733.58      741.44     37.21 o 
   1   4  22      498.38      517.89     21.57 o 
   2   4  22      223.65      252.25     14.94 o 
   3   4  22      407.10      404.82     21.92 o 
  -3   5  22      262.81      272.37     16.71 o 
  -2   5  22      404.93      392.21     20.14 o 
  -1   5  22      153.16      156.71     20.62 o 
   0   5  22     1188.91     1193.07     34.36 o 
   1   5  22      133.06      145.03     13.19 o 
   2   5  22      350.61      321.20     16.93 o 
   3   5  22      264.20      248.60     25.57 o 
  -3   6  22      122.87      112.95     19.22 o 
  -2   6  22      298.61      316.05     25.85 o 
  -1   6  22      361.53      380.27     20.81 o 
   0   6  22       44.76       24.28     16.44 o 
   1   6  22      436.65      472.50     20.57 o 
   2   6  22      300.66      303.89     16.34 o 
   3   6  22      115.70      120.80     15.85 o 
  -2   7  22       29.94        8.33     18.37 o 
  -1   7  22       43.41       13.28     11.01 o 
   0   7  22       55.33       27.36     11.38 o 
   1   7  22       44.64       40.14     12.51 o 
   2   7  22       32.27       61.76     18.24 o 
  -2   8  22       96.06       91.27     20.04 o 
  -1   8  22       83.91      126.82     20.34 o 
   0   8  22       38.74       20.60     11.85 o 
   1   8  22       78.55      106.60     12.54 o 
   2   8  22      125.46      145.88     22.63 o 
   0   9  22      206.30      203.54     17.49 o 
   1   0  23      226.10      206.32     14.56 o 
   2   0  23       38.45       25.41     11.40 o 
   3   0  23        0.43        5.51     12.46 o 
  -3   1  23       19.57       25.53     12.70 o 
  -2   1  23      110.10       96.86     12.10 o 
  -1   1  23      337.32      300.99     16.37 o 
   0   1  23       26.54       31.29     11.10 o 
   1   1  23      312.25      292.23     14.42 o 
   2   1  23      140.87      130.45     14.38 o 
   3   1  23       47.53       64.69     11.02 o 
  -3   2  23      361.32      344.86     19.31 o 
  -2   2  23      651.87      626.48     31.89 o 
  -1   2  23      198.10      221.15     18.14 o 
   0   2  23      710.71      638.00     23.72 o 
   1   2  23      207.21      222.42     13.22 o 
   2   2  23      545.20      544.15     21.74 o 
   3   2  23      358.03      335.64     21.24 o 
  -3   3  23      300.20      293.56     18.56 o 
  -2   3  23      195.98      182.77     13.54 o 
  -1   3  23      345.23      315.89     19.11 o 
   0   3  23      406.06      399.67     22.00 o 
   1   3  23      333.69      323.66     21.55 o 
   2   3  23      234.52      253.11     15.01 o 
   3   3  23      320.46      308.88     19.00 o 
  -2   4  23       31.89        3.04     18.14 o 
  -1   4  23       62.23       58.93     13.69 o 
   0   4  23      170.31      139.94     12.94 o 
   1   4  23       76.11       63.45     11.63 o 
   2   4  23       25.76       29.42     14.18 o 
  -2   5  23       82.80       25.36     18.99 o 
  -1   5  23       20.59        6.73     12.17 o 
   0   5  23        6.68       17.84     14.23 o 
   1   5  23       17.08        5.54     10.62 o 
   2   5  23       76.22       58.32     14.81 o 
  -2   6  23      258.85      261.84     28.20 o 
  -1   6  23      234.25      282.27     17.89 o 
   0   6  23      250.19      259.26     23.00 o 
   1   6  23      241.91      251.51     18.68 o 
   2   6  23      304.59      327.95     25.21 o 
  -1   7  23      344.34      396.27     32.21 o 
   0   7  23      137.21      106.97     16.17 o 
   1   7  23      389.50      417.34     26.28 o 
   0   0  24      176.58      177.57     38.93 o 
   1   0  24       90.20      124.43     15.94 o 
   2   0  24      444.08      442.23     20.74 o 
  -2   1  24       48.07       38.01     17.03 o 
  -1   1  24      419.56      381.79     26.34 o 
   0   1  24       63.82       85.34     14.09 o 
   1   1  24      473.98      449.97     19.43 o 
   2   1  24       41.02       49.19     11.22 o 
  -2   2  24       63.34       78.54     13.22 o 
  -1   2  24       73.66       62.44     13.31 o 
   0   2  24       40.69       46.79     12.70 o 
   1   2  24       68.60       63.15     12.38 o 
   2   2  24       63.08       78.94     12.24 o 
  -2   3  24       31.74       44.93     16.61 o 
  -1   3  24      145.38      182.31     15.41 o 
   0   3  24        6.50        8.28     13.12 o 
   1   3  24      147.99      135.21     15.79 o 
   2   3  24       32.24       23.57     11.35 o 
  -1   4  24       22.44        3.90     12.39 o 
   0   4  24      635.67      659.69     37.81 o 
   1   4  24       22.01       22.18     13.94 o 
  -1   5  24      536.38      551.74     25.04 o 
   0   5  24      340.98      349.54     21.46 o 
   1   5  24      490.07      516.73     25.36 o 
   0   1  25        2.58        4.31     18.79 o 
                                                 
